# Supplementary material for: Genetic architecture of gene expression in the chicken
Source: BMC Genomics. 2013 Jan 16;14:13. doi: 10.1186/1471-2164-14-13 (PMC3575264; doi:10.1186/1471-2164-14-13)
Supplement: Additional file 1: Table S1 — The file contains a number of tables organised in sheets. The overview of the datasets used in network construction, GO categories enriched in each of the modules and Clover TFBS and MEME analysis. [file 1471-2164-14-13-S1.xlsx]

## Sheet: Datasets
The table shows all of the datasets used in the network construction.
No:	Dataset acession number	TITLE	Number of samples	Summary
1	GSE21706	Chicken ovary cancer versus normal	6	Ovarian cancer has a high mortality rate due, in part, to the lack of early detection and incomplete understanding of the origin of the disease. The hen is the only spontaneous model of ovarian cancer, and can therefore aid in the identification and testing of early detection strategies and therapeutics. To our knowledge, no studies to date have examined global gene expression in ovarian cancer o…
2	GSE25185	Influence of Deoxynivalenol-contaminated diet on the liver gene expression of chicken	12	The mycotoxin deoxynivalenol (DON) is a secondary metabolite from Fusarium species and is frequently present on wheat and other cereals. The main effects of DON are a reduction of the feed intake and reduced weight gain of broilers. At the molecular level DON binds to the 60S ribosomal subunit and inhibits subsequently protein synthesis at the translational level. It has been suggested that cells…
3	GSE25151	Gene expression in broiler livers upon supplementation with selenized yeast	9	Selenium (Se) is an essential cofactor of the antioxidant enzyme glutathione peroxidase beside other functions. The evaluation of optimal selenium supplementation in chicken feed and the subsequent effects on animal health and performance requires comprehensive knowledge of the overall metabolic effects of selenium. Therefore the gene expression was measured in the control group with a standard d…
4	GSE32494	Targeting the hemangioblast with a novel cell type-specific enhancer	6	Hemangioblasts are known as the common precursors for primitive hematopoietic and endothelial lineages. Their existence has been supported mainly by the observation that both cell types develop in close proximity and by in vitro differentiation and genetic studies. However, more compelling evidence will arise from tracking their cell fates using a lineage-specific marker. We report the identifica…
5	GSE24641	Image defocus and altered retinal gene expression in chicks	48	Because refractive development is governed largely by the retina, we analyzed the retinal transcriptome in chicks wearing a spectacle lens, a well-established means to induce refractive errors, to identify gene expression alterations and to develop novel mechanistic hypotheses about refractive development. One-week-old white Leghorn chicks wore a unilateral spectacle lens of + or –15 diopters for…
6	GSE25588	Liver-expressed antimicrobial peptide-2 is downregulated in Eimeria maxima-infected chickens	16	Avian coccidiosis is a major disease of poultry caused by the intestinal protozoa Eimeria. Aviagen line A and line B birds show differential susceptibility to Eimeria infection, with line B birds exhibiting higher lesion scores and mortality. The objective of this study was to examine differential intestinal gene expression between line A and B chicks in response to a challenge with Eimeria maxim…
7	GSE29564	ROP16-dependent host transcriptional responses in chicken embryonic fibroblasts infected with T. gondii [RH, ROP16-KO]	4	Toxoplasma gondii is a ubiquitous protozoan pathogen able to infect both mammalian and avian hosts. Surprisingly, just three strains appear to account for the majority of isolates from Europe and N. America. To test the hypothesis that strain divergence might be driven by differences between mammalian and avian response to infection, we examine in vitro strain-dependent host responses in a repres…
8	GSE29563	Host responses in chicken embryonic fibroblasts infected with different strains of Toxoplasma gondii [F1 progeny]	21	Toxoplasma gondii is a ubiquitous protozoan pathogen able to infect both mammalian and avian hosts. Surprisingly, just three strains appear to account for the majority of isolates from Europe and N. America.
9	GSE29562	Strain-dependent host responses in chicken embryonic fibroblasts infected with Toxoplasma gondii [ME49, CEP, and Mock]	6	Toxoplasma gondii is a ubiquitous protozoan pathogen able to infect both mammalian and avian hosts. Surprisingly, just three strains appear to account for the majority of isolates from Europe and N. America.
10	GSE29565	Expression data from chicken embryonic fibroblasts infected with Toxoplasma gondii	31	This SuperSeries is composed of the following subset Series: GSE29562: Strain-dependent host responses in chicken embryonic fibroblasts infected with Toxoplasma gondii [ME49, CEP, and Mock]; GSE29563: Host responses in chicken embryonic fibroblasts infected with different strains of Toxoplasma gondii [F1 progeny]; GSE29564: ROP16-dependent host transcriptional responses in chicken embryonic fibro…
11	GSE28634	Molecular Analysis of the Autocrine TGF-beta Driven Myofibroblastic Differentiation Program in a Novel ex vivo Model	6	Myofibroblast is a specific type of mesenchymal cell characterized by synthesis of extracellular matrix and contractile activity. While it serves a beneficial function during tissue wound healing under physiological conditions, it can cause devastating damage to organs afflicted with fibrosis. Myofibroblasts are also present in tumor stroma and contribute actively to tumor growth and spreading. C…
12	GSE28388	Transcription profiling of chicken development	30	Total RNA was collected from wild type G.gallus whole embryos at 15 different stages (Stages:HH1,2,4,6,8,9,11,14,16,19,24,27,32,34,38), and hybridized to the Affymetrix Chicken Genome Array. All the stages contains data from two biological replications. Each staged-samples consists of pooled total RNA from several whole embryos.
13	GSE21915	Time-of-day-dependent light-induction of gene expression in the chicken pineal gland	12	Light has a strong effect on whole organism physiology, such as the circadian rhythms that are phase delayed and advanced by light given at early and late subjective night, respectively. Despite the importance of the phase-dependent light responses, little is known about the underlying molecular mechanism. We performed a comprehensive analysis of genes induced by light in a phase-dependent manner…
14	GSE22592	Expression data from cultured chicken primordial germ cells (PGCs)	9	The growth factors and signaling pathways that are essential for the inducing proliferation of chicken PGCs is unclear. We investigated the effect of basic fibroblast growth factor (bFGF) on the survival and proliferation of PGCs under feeder-free conditions. We used microarrays to examine the genes regulated by bFGF treatment in chicken PGCs. Cultured PGCs were collected before and after withdra…
15	GSE23592	Gene Expression Profiling of Three Tissues in Chicken with Heat Stress by Affymetrix Microarray	18	Heat stress is a very complex physiological process. At present, there are some reports about physiological function and pathological changed on chicken heat stress. We use DNA microarrays to detail the global programme of gene expression underlying heat stress and identified distinct classes of differentially expressed (DE) genes during this process. Chicken were randomly divided into two groups…
16	GSE23881	Kinetic gene expression profiles of chicken macrophage HD11 cells in response to endotoxin from Salmonella typhimurium-798	20	HD11 cells were stimulated with 1 ug/ml endotoxin from ST-798 for 1, 2, 4 and 8 hours. Cells were harvested at 1, 2, 4 and 8 hrs post stimulation and RNA was isolated from these cells and microarray was conducted for these RNA samples using affymetrix genechips. The microarray experiment was conducted using three replications. The first two replications each used one experimental unit and one Aff…
17	GSE19698	BMP-mediated inhibition of FGF signaling promotes cardiomyocyte differentiation of anterior heart field progenitors	9	The transition from progenitor to differentiated cells is critical for successful organogenesis; subtle alterations in this process can lead to developmental disorders. The anterior heart field (AHF) encompasses a niche in which cardiac progenitors maintain their multipotent and undifferentiated nature by signals from the surrounding tissues, which thus far have been poorly defined. Using systems…
18	GSE22230	Expression Profile of Chicken Primitive Streak (HH4) Tissues	12	In birds and mammals, all mesoderm cells are generated from the primitive streak. Nascent mesoderm cells contain unique dorso-ventral (D/V) identities depending on their relative ingression position along the streak. Molecular mechanisms controlling this initial phase of mesoderm diversification are not well-understood. Using chick model, we generated high-quality transcriptomic datasets of diffe…
19	GSE17758	Microarray analysis of changes in gene expression within the amacrine cell layer of chicks following optical defocus [Gallus gallus]	9	Ocular growth is regulated locally by signals produced in the retina that ultimately act on the growth of the scleral tissue. Consequently, a number of studies have investigated changes in retinal gene expression during manipulation of ocular growth in an attempt to elucidate the biochemical pathways underlying eye growth. However, due to the highly heterogenous nature of the retina, important ch…
20	GSE21679	Gene signatures in wound tissue as evidenced by molecular profiling in the chicken embryo model	6	Modern functional genomic approaches may help to better understand the molecular events involved in tissue morphogenesis and to identify molecular signatures and pathways. We have recently applied transcriptomic profiling to evidence molecular signatures in the development of the normal chicken chorioallantoic membrane and in tumor engrafted on the CAM. We have now extended our studies by perform…
21	GSE15141	EGR1 regulates metastatic potential of v-src transformed chicken sarcoma cell lines	9	A model of tumor metastasis based on v-src transformed immortalized cell lines was developed. The model consists of highly metastatic PR9692 cell line and a derived clone PR9692-E9 which has lost the metastatic abilities. Introduction of exogenous EGR1 gene into the non-metastasizing PR9692-E9 cells completely restores the metastatic potential. Revealed changes in gene expression provide insight …
22	GSE15143	Constitutive expression of EGR4 elicits cell cycle shortening in primary mesenchymal cells.	6	Transcription factors of EGR family mediate cellular responses to MAPK signaling. Albeit working in parallel to proliferation associated AP-1 factors their involvement in cell cycle regulation has not been demonstrated so far. This work reveals pronounced cell cycle shortening following constitutive EGR4 expression in primary mesenchymal cells. Corresponding changes in gene expression provide ins…
23	GSE14489	Gene profiling of v-Src transformed primary chicken cells	25	Cell transformation by the Src tyrosine kinase is characterized by extensive changes in gene expression. To describe these changes, investigators have relied extensively on the study of immortalized rodent cell lines or heterogeneous tumor samples that limit the identification of differentially expressed genes or may not represent the full spectrum of biological processes regulated during transfo…
24	GSE14013	Sex biased gene expression in 17 weeks old chicken (ovary, testes)	4	Sex chromosomes are characterized by a non-random content of genes with preferential expression in one sex. The mechanisms which are responsible for this phenomenon are, however, largely unresolved. To elucidate selective forces shaping the Z chromosome gene content in chicken, we analyzed microarray data from adult and embryonic gonads (the latter already available in GEO Series GSE8693). Total …
25	GSE11636	Correlating global gene regulation to morphogenesis and maturation in the chick extra-embryonic vascular system	12	Formation of blood vessels requires the concerted regulation of an unknown number of genes in a spatial-, time- and dosage-dependent manner. We investigated vascular development in vivo by determining global gene regulation throughout the formation of the chick chorio-allantoic membrane (CAM). Our study provides a comprehensive molecular map of vascular maturation during developmental angiogenesi…
26	GSE18477	Normal expression of facial prominences in stage 18 chicken embros	9	The face is one of the three regions most frequently affected by congenital defects in humans. In order to understand the molecular mechanisms involved it is necessary to have a more complete picture of gene expression in the embryo. Here we use microarrays to profile expression in chicken facial prominences, post neural crest migration and prior to differentiation of mesenchymal cells. Chip-wide…
27	GSE18568	Chondrocyte Gene Expression in Proliferative and Hypertrophic Chondrocytes of Chick	8	Longitudinal bone growth depends upon the execution of an intricate series of cellular activities by epiphyseal growth plate chondrocytes. In order to better understand these coordinated events, microarray analysis was used to compare gene expression in chondrocytes isolated from the proliferative and hypertrophic zones of the avian growth plate. In this experiment we compared pooled samples of p…
28	GSE18506	Expression data from chicken bursal cells treated with stem cell antigen 2	6	The differentiation and proliferation of chicken B cells rely on the antigens on the cell surface of bursal stromal cells. Chicken stem cell antigen 2 (SCA2) is localized on the surface of bursal cortical and medullary epithelial cells. The signals through SCA2 may regulate the expressions critical for the B cell development. The altered expressions of bursal cells that were induced through SCA2-…
29	GSE12675	Hypoxia effect on embryonic hearts of Tibetan Chicken, Dwarf Recessive White Chicken and Shouguang Chicken	12	Adaptation to hypoxia is a complicated and important physiological course for organisms, but the genetic mechanism underlying the adaptation is not fully understood yet. Tibetan Chicken (T), an indigenous chicken breed in China which inhabit in high areas with an altitude above 2,900 meters. Shouguang Chicken(S) and Dwarf Recessive White Chicken (DRW), two lowland chicken breeds, were used as con…
30	GSE16081	Gallus gallus bursal FAE and IFE	4	A minor population of M cells within the follicle-associated epithelium (FAE) of intestinal Peyer’s patches (PP) serves as a major portal for entry of exogenous antigens. Characterization of the mammalian M cells, including identification of M-cell surface molecules used for bacterial uptake, has been hampered by their relative rarity. In contrast, M cells constitute virtually all of the FAE cell…
31	GSE16064	Sex-dimorphic gene expression and ineffective dosage compensation of Z-linked genes in gastrulating chicken embryos	18	Sex determination is still poorly understood in birds and no key determinants have so far been identified. In contrast to most other species, dosage compensation of bird sex chromosomal genes appears rather ineffective. By comparing microarrays of microdissected primitive streak from single chicken embryos, we identified a large number of genes differentially expressed between male and female emb…
32	GSE15382	Gene expression profile of embryonic retinas expressing c-hairy1, Delta-1, or Wnt2b	8	Expression profile of embryonic retinas expressing exogenous c-hairy1, Delta-1, or Wnt2b. These genes inhibits neuronal differentiation, and the results provide insight into the mechanism that keeps retinal progenitor cells undifferentiated. Expression profile of embryonic retinas expressing exogenous c-hairy1, Delta-1, or Wnt2b. These genes inhibits neuronal differentiation, and the results prov…
33	GSE15413	Gene expression profiles for different tissues obtained from newly hatched (day 0) and 7 day-old broiler chickens	24	The embryo to neonate transition is a critical period of development that has significant impact on broiler production. During this time important genetic programs governing metabolism and growth are established. The goal of this work was to study the effects of early post-hatch (PH) development and time of initiation of feeding on activation of the genetic programs regulating tissue growth and m…
34	GSE9251	Systematic identification of genes involved in chicken muscle development	30	The genetic closeness and divergent muscle growth rates of broilers and layers make them great models for myogenesis study. In order to discover the molecular mechanisms determining the divergent muscle growth rates and muscle fiber sizes in different chicken lines, we systematically identified differentially expressed genes between broilers and layers during muscle development (postnatal 1 day, …
35	GSE11597	Expression data from chicken B cell lymphoma (DT40) cell lines.	28	Global gene expression profiling of the avian B-lymphoma DT40 cell line was used as a model to differentiate among Btk KO and Btk KO cells reconstituted with human Btk. Differences in the gene expression pattern showed statistically significant changes between parental DT40 and all the Btk KO cell populations irrespective of whether they are reconstituted or not. These results imply that in the p…
36	GSE10538	Regulation of the early embryonic RPE (retinal pigment epithelium) transcriptome by the neural retina	24	RPE were isolated from chicken embryos on embryonic day 7 or 14 and cultured, as described <Rahner C, Fukuhara M, Peng S, Kojima S, Rizzolo LJ. The apical and basal environments of the retinal pigment epithelium regulate the maturation of tight junctions during development. J Cell Sci. 2004;117:3307-18>. E7 is when tight junctions of the RPE begin to form; E14 is when tight junctions achieve thei…
37	GSE12268	Sexually dimorphic gene expression in the chick brain at stage 29	6	Biological bases for sexual differences in the brain exist in a wide range of vertebrate species, including the chicken. We examined whether sexually dimorphic gene expression in the brain precedes gonadal differentiation. Using the Affymetrix GeneChip® Chicken Genome Array, we identified many female- and male-enhanced genes that are differentially expressed in sex-specific brains from stage 29 c…
38	GSE11439	Retinal gene expression in chicks during imposed myopic defocus	8	The retina plays an important regulatory role in ocular growth. To screen for new retinal candidate genes that could be involved in the inhibition of ocular growth, we used chick microarrays to analyze the changes in retinal mRNA expression after myopic defocus was imposed by positive lens-wear. Chicks were raised under a 12h-light/12h-dark cycle (light-onset: 8:00 am and light-offset: 8:00 pm) w…
39	GSE8010	Expression data from chicken adipose tissue at 7-week of age	10	Excessive accumulation of lipids in the adipose tissue is a major problem in the present-day broiler industry. However, few studies have analyzed the expression of adipose tissue genes that are involved in pathways and mechanisms leading to adiposity in chickens. Gene expression profiling of chicken adipose tissue could provide key information about the ontogenesis of fatness and clarify the mole…
40	GSE8483	Gene expression in Histone H1 null mutant cells	6	In chicken DT40 cells, there are six linker histone H1 variants and 12 of coding genes. We have previously reported of 11 out of 12 H1 knock out DT40 cells (Takami et al., Genes to Cell 1997 [PMID:9491804]) but complete H1 null DT40 cells could not established, so far. We identified one of the H1 variant, H1R was involved in genomic instabilities (Hashimoto et al., DNA repair (2007) [17613284]), …
41	GSE10231	Gene expression oocyte quality in the hen	8	The aim of this study was to assess the impact of oocyte competence on subsequent fertility. Based on knowledge already accessible in mammals and on bioinformatics tools including the chicken genome sequence, we focused on the expression of genes involved in the processes of fertilization and of early embryo development. The study was performed using two complementary approaches: a descriptive st…
42	GSE8495	Expression profiling of the solute carrier gene family in the chicken intestine	28	Intestinal development during late embryogenesis and early posthatch has a long term influence on digestive and absorptive capacity in chickens. The objective of this research was to obtain a global view of intestinal gene expression from late embryogenesis until 2 weeks posthatch with a focus on genes involved in nutrient uptake. Small intestine from male chicks from two different lines(A and B)…
43	GSE9884	Expression Profiling of Circulating Red Blood Cells and Non Red Blood Cells in the Chicken Embryo (E4 and E6)	9	Blood was extracted from embryonic hearts at E4 and E6 and non-red blood was separated by density gradient centrifugation. There are a total of 9 samples which have one biological replicate each, except negative control E6 embryonic heart (used to screen heart contamination in our blood samples - which were drawn from the heart) which has only one sample.
44	GSE8693	Sex-biased gene expression in 18 day embryonic chicken heart, brain, and gonad	21	The contrasting dose of sex chromosomes in males and females potentially introduces a large-scale imbalance in levels of gene expression between sexes. In many organisms dosage compensation has thus evolved to equalize sex-linked gene expression in males and females1,2, in mammals achieved by X chromosome inactivation and in flies and worms by up- or down-regulation of X-linked expression, respec…
45	GSE7805	affy_fertility_chicken_exp169	6	The aim of this study was to assess the impact of oocyte competence on subsequent fertility. Based on knowledge already accessible in mammals and on bioinformatics tools including the chicken genome sequence, we focused on the expression of genes involved in the processes of fertilization and of early embryo development. A differential kinetic study is performed on INRA lines selected on the basi…
46	GSE6543	Chick myopia	24	One-day old white Leghorn chicks were housed in brooders with a 12 hr light:dark cycle, using General Electric chroma 50 fluorescent lighting with irradiance of approximately 50μW/cm2 at chick eye level. They received Purina Chick Chow food and water ad libitum. At one week of age and at the onset of the light phase, the chicks were anesthetized with inhalation ether, and a unilateral translucent…
47	GSE7176	Develomental Time Course of the Retinal Pigment Epithelial Transcriptome	14	Purpose: The morphology of the RPE shows minimal change as the neural retina and choriocapillaris differentiate. Nonetheless, initial studies of barrier-related proteins suggest extensive remodeling of the RPE in response to this changing environment. A genomic approach was used to investigate the extent of this remodeling. Methods: RPE was isolated from E7, E10, E14 and E18 chick embryos and tot…
48	GSE5114	Gene expression in Histone H1 variant deletion chicken DT40 mutant cell	5	There are six histone H1 variant in chicken. 01H1/02H1/03H1/.10H1/H1L and H1R. In those variant we forcused on H1L and H1R those molecule were most similar H1 among six H1 variants. we established linker histone H1L and H1R deleted mutant in chicken B-cell derived DT40 cell and assay gene expression in normal condition in those mutant cells.
49	GSE6856	Male and female embryonic chicken livers (arnol-affy-chick-445002)	9	The study is relevant to an understanding of the forces that lead to sex differences in the brain. Many neural and psychiatric diseases affect men and women differently, so the understanding of sex differences in brain function impacts on our understanding of why the male and female brain differ in their susceptibility to disease. Using Affymetrix chicken arrays, we will measure the gene expressi…
50	GSE6844	Male and female embryonic chicken brains (arnol-affy-chick-345142)	10	The study is relevant to an understanding of the forces that lead to sex differences in the brain. Many neural and psychiatric diseases affect men and women differently, so the understanding of sex differences in brain function impacts on our understanding of why the male and female brain differ in their susceptibility to disease. Using Affymetrix chicken arrays, we will measure the gene expressi…
51	GSE6843	Male and female embryonic chicken hearts (arnol-affy-chick-445639)	10	The study is relevant to an understanding of the forces that lead to sex differences in the brain and other somatic tissues. Many neural and psychiatric diseases affect men and women differently, so the understanding of sex differences in brain function impacts on our understanding of why the male and female brain differ in their susceptibility to disease. Using Affymetrix chicken arrays, we will…
52	GSE6868	Homocysteine induced alterations in gene expression in neural crest cells	6	The amino acid homocysteine increases in the serum when there is insufficient folic acid or vitamin B12, or with certain mutations in enzymes important in methionine metabolism. Elevated homocysteine is related to increased risk for cardiovascular and other diseases in adults and elevated maternal homocysteine increases the risk for certain congenital defects, especially those that result from ab…
53	Experiment E-MEXP-2062	Transcription profiling of chicken Bcl6 deficient DT40 B cell line to investigate the targets of Bcl6 which is required for germinal center formation	6	The transcription factor Bcl6 is required for germinal center formation and deregulated expression of Bcl6 has been observed in lymphomas. To gain insight to the function of Bcl6 in terminal differentiation of B cells to plasma cells and to investigate the targets of Bcl6, we established a Bcl6 deficient DT40 B cell line.
54	Experiment E-MEXP-2212	Transcription profiling of chicken Shh signaling regulated neural progenitor transcriptional programme; Description: Neural cells transfected in ovo with cDNA expression constructs that activate or inhibit Shh signaling	15	Neural cells transfected in ovo with cDNA expression constructs that activate or inhibit Shh signaling
55	Experiment E-MEXP-2642	Transcription profiling by array of chicken quiescent and proliferating auditory epithelia	24	In order to gain insight into the molecular events which underlie auditory hair cell regeneration in chicken, we compared gene expression in chicken basilar papillae after 24, 48, and 72 hours in culture with or without forskolin (100uM). Under sterile conditions, cochlear ducts containing the basilar papillae were carefully dissected out of ~4-day-old chicks and then individually cultured in DME…
56	Experiment E-MEXP-2721	Transcription profiling by array of chicken wild type and tumor supressor 53Bp1 knockout lymphoblast cells	6	Effect of abrogation of the tumour supressor 53Bp1 on gene expression in the chicken DT40 model system
57	Experiment E-MEXP-2722	Transcription profiling by array of chicken wild type and tumor supressor Dot1L knockout lymphoblast cells	6	Effect of abrogation of the histone methyltransferase Dot1L on gene expression in the chicken DT40 model system
58	Experiment E-MEXP-2806	Transcription profiling by array of chicken basilar papillae from low, middle and high frequency segments of the auditory epithelia	9	Basilar papillae (i.e.auditory epithelia) were isolated from 4-day-old chickens and sectioned into low, middle, and high frequency segments. RNA was isolated from each segment separately, amplified using a two-cycle approach, biotinylated, and hybridized to Affymetrix chicken whole-genome arrays.
59	Experiment E-MEXP-3109	Transcription profiling by array of chicken brain and ileum after infection with H7N1 HPAIV or H7N1 LPAIV	56	Experiment : Chickens of group 1 were inoculated with 0.2 ml (2*105 EID50) of the H7N1 HPAIV strain, equally divided between the intranasal and intratracheal route. In the same way, animals of group 2 received 2*105 EID50 of the H7N1 LPAIV strain. Sampling: Six chickens from each group were sacrificed just before infection (controls) and at 4, 8, 16 and 24 h.p.i. From all sacrificed chickens, gro…
60	Experiment E-MTAB-309	Transcription profiling by array of checken anterior and posterior wing bud thirds from stage HH24 normal and talpid3 mutant embryos	20	Relative levels of RNA transcripts were compared between anterior and posterior wing bud thirds from stage HH24 normal and talpid3 mutant chicken embryos using chicken Affymetrix chips. Data collected with Affymetrix scanner was normalized using the Plier algorithm within the expression console package from Affymetrix and log2 transformed. 5 replicates of anterior third normal wing buds, 4 replic…
61	Experiment E-MTAB-366	Transcription profiling by array of chicken embryos at 15 different stages	30	The experiment were perfomed as a part of our Vertebrate Evo-Devo project. The aim of the project is to compare transcription profiles of normal (unmanipulated, wild-type, whole embryo) vertebrate embryos. Total RNA was collected from wild type G.gallus whole embryos at 15 different stages (Stages:HH1,2,4,6,8,9,11,14,16,19,24,27,32,34,38), and hybridized to A-AFFY-103 Chicken Genome Array. All th…
62	Experiment E-MTAB-644	Breed gene expression differences in young offspring chicken with Affymetrix Chicken Gene Chip	8	Heritable epigenetic variation in wild and domesticated chickens.
63	Experiment E-MTAB-645	Breed gene expression differences in adult parent chicken with Affymetrix Chicken Gene Chip	8	Heritable epigenetic variation in wild and domesticated chickens.
64	Experiment E-TABM-357	Global analysis of the effects of attenuated and VP3 mutant isolates of chicken anaemia virus on host gene expression using oligonucleotide arrays.	21	Two highly-passaged attenuated and three VP3 CAV mutant isolates were used in this study with the aim of elucidating the interactions of each of these proteins with the host cell.
65	Experiment E-TABM-358	Transcription profiling of thymus from chickens infected with two highly-passaged attenuated and three VP3 chicken anaemia virus mutant isolates	28	Two highly-passaged attenuated and three VP3 CAV mutant isolates were used in this study with the aim of elucidating the interactions of each of these proteins with the host organism.
66	Experiment E-TABM-417	Transcription profiling of chicken whole eye and retinal ganglion cells (RGC) to identify RGC-specific genes	8	Identification of genes regulated by ATH5 in a dose-dependent manner.; Identification of retinal ganglion cells (RGC)-specific genes.
67	Experiment E-TABM-721	Transcription profiling of chicken spleen and thymus infected Mareks disease virus (MDV) - a highly contagious oncogenic herpes virus	71	Marek's disease virus (MDV) is a highly contagious oncogenic herpes virus. Classed as an alpha herpes virus due to its DNA sequence and genome organization, its biological properties are more similar to those of gamma herpes viruses. MDV causes an initial cytolytic infection in B lymphocytes (3-6dpi) followed by infection of CD4+ T cells (at around 7dpi) where the virus becomes latent (for around…

## Sheet: Samples
The table showing individual cell files downloaded and used in network construction.
Dataset	Dataset	Sample name	cellfile	Renamed sample	replicate	description
1	GSE21706	GSM541621	GSM541621.CEL	1_GSM541621.CEL	C	Cancer-4
1	GSE21706	GSM541622	GSM541622.CEL	1_GSM541622.CEL	N	Normal-36
1	GSE21706	GSM541623	GSM541623.CEL	1_GSM541623.CEL	C	Cancer-LB14
1	GSE21706	GSM541624	GSM541624.CEL	1_GSM541624.CEL	N	Normal-LB3
1	GSE21706	GSM541625	GSM541625.CEL	1_GSM541625.CEL	N	Normal-LB22
1	GSE21706	GSM541658	GSM541658.CEL	1_GSM541658.CEL	C	Cancer-LB11
2	GSE25185	GSM618667	GSM618667_Control_sample1.CEL	2_GSM618667.CEL	DON	DON control group, biological rep1
2	GSE25185	GSM618668	GSM618668_Control_sample2.CEL	2_GSM618668.CEL	DON	DON control group, biological rep2
2	GSE25185	GSM618669	GSM618669_Control_sample4.CEL	2_GSM618669.CEL	DON	DON control group, biological rep3
2	GSE25185	GSM618670	GSM618670_DON1_sample7.CEL	2_GSM618670.CEL	DON1	DON1 group, biological rep1
2	GSE25185	GSM618671	GSM618671_DON1_sample8.CEL	2_GSM618671.CEL	DON1	DON1 group, biological rep2
2	GSE25185	GSM618672	GSM618672_DON1_sample9.CEL	2_GSM618672.CEL	DON1	DON1 group, biological rep3
2	GSE25185	GSM618673	GSM618673_DON2.5_sample12.CEL	2_GSM618673.CEL	DON2.5	DON2.5 group, biological rep1
2	GSE25185	GSM618674	GSM618674_DON2.5_sample13.CEL	2_GSM618674.CEL	DON2.5	DON2.5 group, biological rep2
2	GSE25185	GSM618675	GSM618675_DON2.5_sample15.CEL	2_GSM618675.CEL	DON2.5	DON2.5 group, biological rep3
2	GSE25185	GSM618676	GSM618676_DON5_sample16.CEL	2_GSM618676.CEL	DON5	DON5 group, biological rep1
2	GSE25185	GSM618677	GSM618677_DON5_sample19.CEL	2_GSM618677.CEL	DON5	DON5 group, biological rep2
2	GSE25185	GSM618678	GSM618678_DON5_sample20.CEL	2_GSM618678.CEL	DON5	DON5 group, biological rep3
3	GSE25151	GSM618049	GSM618049.CEL	3_GSM618049.CEL	CTRL	Control group, biological rep1
3	GSE25151	GSM618050	GSM618050.CEL	3_GSM618050.CEL	CTRL	Control group, biological rep2
3	GSE25151	GSM618051	GSM618051.CEL	3_GSM618051.CEL	CTRL	Control group, biological rep3
3	GSE25151	GSM618052	GSM618052.CEL	3_GSM618052.CEL	CTRL	Control group, biological rep4
3	GSE25151	GSM618053	GSM618053.CEL	3_GSM618053.CEL	se_yeast	Se-yeast group, biological rep1
3	GSE25151	GSM618054	GSM618054.CEL	3_GSM618054.CEL	se_yeast	Se-yeast group, biological rep2
3	GSE25151	GSM618055	GSM618055.CEL	3_GSM618055.CEL	se_yeast	Se-yeast group, biological rep3
3	GSE25151	GSM618056	GSM618056.CEL	3_GSM618056.CEL	se_yeast	Se-yeast group, biological rep4
3	GSE25151	GSM618057	GSM618057.CEL	3_GSM618057.CEL	se_yeast	Se-yeast group, biological rep5
4	GSE32494	GSM804366	GSM804366_Gg_1_A001_Chicken_atavares_IGC_JL.CEL	4_GSM804366.CEL	eGFP	eGFP+ cells, biological rep1
4	GSE32494	GSM804367	GSM804367_Gg_2_A002_Chicken_atavares_IGC_JL.CEL	4_GSM804367.CEL	RFP	RFP+ cells, biological rep1
4	GSE32494	GSM804368	GSM804368_Gg_3_A003_Chicken_atavares_IGC_JL.CEL	4_GSM804368.CEL	eGFP	eGFP+ cells, biological rep2
4	GSE32494	GSM804369	GSM804369_Gg_4_A004_Chicken_atavares_IGC_JL.CEL	4_GSM804369.CEL	RFP	RFP+ cells, biological rep2
4	GSE32494	GSM804370	GSM804370_Gg_5_A005_Chicken_atavares_IGC_JL.CEL	4_GSM804370.CEL	eGFP	eGFP+ cells, biological rep3
4	GSE32494	GSM804371	GSM804371_Gg_6_A006_Chicken_atavares_IGC_JL.CEL	4_GSM804371.CEL	RFP	RFP+ cells, biological rep3
5	GSE24641	GSM607659	GSM607659_3148_12639_396c_Chicken.CEL	5_GSM607659.CEL	chickeneyecontrol6	chicken eye, control, 6 hours, biological replicate 1_Chicken_396c
5	GSE24641	GSM607660	GSM607660_3148_12640_396e_Chicken.CEL	5_GSM607660.CEL	chickeneyeMINUS15lens6	chicken eye, -15 diopter lens, 6 hours,biological replicate 1_Chicken_396e
5	GSE24641	GSM607661	GSM607661_3148_12641_397c_Chicken.CEL	5_GSM607661.CEL	chickeneyecontrol6	chicken eye, control, 6 hours, biological replicate 2_Chicken_397c
5	GSE24641	GSM607662	GSM607662_3148_12642_397e_Chicken.CEL	5_GSM607662.CEL	chickeneyeMINUS15lens6	chicken eye, -15 diopter lens, 6 hours,biological replicate 2_Chicken_397e
5	GSE24641	GSM607663	GSM607663_3148_12643_398c_Chicken.CEL	5_GSM607663.CEL	chickeneyecontrol6	chicken eye, control, 6 hours, biological replicate 3_Chicken_398c
5	GSE24641	GSM607664	GSM607664_3148_12644_398e_Chicken.CEL	5_GSM607664.CEL	chickeneyeMINUS15lens6	chicken eye, -15 diopter lens, 6 hours, biological replicate 3_Chicken_398e
5	GSE24641	GSM607665	GSM607665_3148_12645_399c_Chicken.CEL	5_GSM607665.CEL	chickeneyecontrol6	chicken eye, control, 6 hours, biological replicate 4_Chicken_399c
5	GSE24641	GSM607666	GSM607666_3148_12646_399e_Chicken.CEL	5_GSM607666.CEL	chickeneyeMINUS15lens6	chicken eye, -15 diopter lens, 6 hours, biological replicate 4_Chicken_399e
5	GSE24641	GSM607667	GSM607667_3148_12647_400c_Chicken.CEL	5_GSM607667.CEL	chickeneyecontrol6	chicken eye, control, 6 hours, biological replicate 5_Chicken_400c
5	GSE24641	GSM607668	GSM607668_3148_12648_400e_Chicken.CEL	5_GSM607668.CEL	chickeneyeMINUS15lens6	chicken eye, -15 diopter lens, 6 hours,biological replicate 5_Chicken_400e
5	GSE24641	GSM607669	GSM607669_3148_12649_401c_Chicken.CEL	5_GSM607669.CEL	chickeneyecontrol6	chicken eye, control, 6 hours, biological replicate 6_Chicken_401c
5	GSE24641	GSM607670	GSM607670_3148_12650_401e_Chicken.CEL	5_GSM607670.CEL	chickeneyeMINUS15lens6	chicken eye, -15 diopter lens, 6 hours, biological replicate 6_Chicken_401e
5	GSE24641	GSM607671	GSM607671_3156_12739_421c_Chicken.CEL	5_GSM607671.CEL	chickeneyecontrol6	chicken eye, control, 6 hours, biological replicate 1_Chicken_421c
5	GSE24641	GSM607672	GSM607672_3156_12740_421e_Chicken.CEL	5_GSM607672.CEL	chickeneyePLUS15lens6	chicken eye, +15 diopter lens, 6 hours, biological replicate 1_Chicken_421e
5	GSE24641	GSM607673	GSM607673_3156_12741_422c_Chicken.CEL	5_GSM607673.CEL	chickeneyecontrol6	chicken eye, control, 6 hours, biological replicate 2_Chicken_422c
5	GSE24641	GSM607674	GSM607674_3156_12742_422e_Chicken.CEL	5_GSM607674.CEL	chickeneyePLUS15lens6	chicken eye, +15 diopter lens, 6 hours, biological replicate 2_Chicken_422e
5	GSE24641	GSM607675	GSM607675_3156_12743_423c_Chicken.CEL	5_GSM607675.CEL	chickeneyecontrol6	chicken eye, control, 6 hours, biological replicate 3_Chicken_423c
5	GSE24641	GSM607676	GSM607676_3156_12744_423e_Chicken.CEL	5_GSM607676.CEL	chickeneyePLUS15lens6	chicken eye, +15 diopter lens, 6 hours, biological replicate 3_Chicken_423e
5	GSE24641	GSM607677	GSM607677_3156_12745_424c_Chicken.CEL	5_GSM607677.CEL	chickeneyecontrol6	chicken eye, control, 6 hours, biological replicate 4_Chicken_424c
5	GSE24641	GSM607678	GSM607678_3156_12746_424e_Chicken.CEL	5_GSM607678.CEL	chickeneyePLUS15lens6	chicken eye, +15 diopter lens, 6 hours, biological replicate 4_Chicken_424e
5	GSE24641	GSM607679	GSM607679_3156_12747_425c_Chicken.CEL	5_GSM607679.CEL	chickeneyecontrol6	chicken eye, control, 6 hours, biological replicate 5_Chicken_425c
5	GSE24641	GSM607680	GSM607680_3156_12748_425e_Chicken.CEL	5_GSM607680.CEL	chickeneyePLUS15lens6	chicken eye, +15 diopter lens, 6 hours, biological replicate 5_Chicken_425e
5	GSE24641	GSM607681	GSM607681_3156_12749_426c_Chicken.CEL	5_GSM607681.CEL	chickeneyecontrol6	chicken eye, control, 6 hours, biological replicate 6_Chicken_426c
5	GSE24641	GSM607682	GSM607682_3156_12750_426e_Chicken.CEL	5_GSM607682.CEL	chickeneyePLUS15lens6	chicken eye, +15 diopter lens, 6 hours, biological replicate 6_Chicken_426e
5	GSE24641	GSM607683	GSM607683_3152_12698_406c_Chicken.CEL	5_GSM607683.CEL	chickeneyecontrol3	chicken eye, control, 3 days, biological replicate 1_Chicken_406c
5	GSE24641	GSM607684	GSM607684_3152_12699_406e_Chicken.CEL	5_GSM607684.CEL	chickeneyeMINUS15lens3	chicken eye, -15 diopter lens, 3 days, biological replicate 1_Chicken_406e
5	GSE24641	GSM607685	GSM607685_3152_12700_407c_Chicken.CEL	5_GSM607685.CEL	chickeneyecontrol3	chicken eye, control, 3 days, biological replicate 2_Chicken_407c
5	GSE24641	GSM607686	GSM607686_3152_12701_407e_Chicken.CEL	5_GSM607686.CEL	chickeneyeMINUS15lens3	chicken eye, -15 diopter lens, 3 days, biological replicate 2_Chicken_407e
5	GSE24641	GSM607687	GSM607687_3152_12702_408c_Chicken.CEL	5_GSM607687.CEL	chickeneyecontrol3	chicken eye, control, 3 days, biological replicate 3_Chicken_408c
5	GSE24641	GSM607688	GSM607688_3152_12703_408e_Chicken.CEL	5_GSM607688.CEL	chickeneyeMINUS15lens3	chicken eye, -15 diopter lens, 3 days, biological replicate 3_Chicken_408e
5	GSE24641	GSM607689	GSM607689_3152_12704_409c_Chicken.CEL	5_GSM607689.CEL	chickeneyecontrol3	chicken eye, control, 3 days, biological replicate 4_Chicken_409c
5	GSE24641	GSM607690	GSM607690_3152_12705_409e_Chicken.CEL	5_GSM607690.CEL	chickeneyeMINUS15lens3	chicken eye, -15 diopter lens, 3 days, biological replicate 4_Chicken_409e
5	GSE24641	GSM607691	GSM607691_3152_12706_410c_Chicken.CEL	5_GSM607691.CEL	chickeneyecontrol3	chicken eye, control, 3 days, biological replicate 5_Chicken_410c
5	GSE24641	GSM607692	GSM607692_3152_12707_410e_Chicken.CEL	5_GSM607692.CEL	chickeneyeMINUS15lens3	chicken eye, -15 diopter lens, 3 days, biological replicate 5_Chicken_410e
5	GSE24641	GSM607693	GSM607693_3152_12708_411c_Chicken.CEL	5_GSM607693.CEL	chickeneyecontrol3	chicken eye, control, 3 days, biological replicate 6_Chicken_411c
5	GSE24641	GSM607694	GSM607694_3152_12709_411e_Chicken.CEL	5_GSM607694.CEL	chickeneyeMINUS15lens3	chicken eye, -15 diopter lens, 3 days, biological replicate 6_Chicken_411e
5	GSE24641	GSM607695	GSM607695_3156_12751_433c_Chicken.CEL	5_GSM607695.CEL	chickeneyecontrol3	chicken eye, control, 3 days, biological replicate 1_Chicken_433c
5	GSE24641	GSM607696	GSM607696_3156_12752_433e_Chicken.CEL	5_GSM607696.CEL	chickeneyePLUS15lens3	chicken eye, +15 diopter lens, 3 days, biological replicate 1_Chicken_433e
5	GSE24641	GSM607697	GSM607697_3156_12753_434c_Chicken.CEL	5_GSM607697.CEL	chickeneyecontrol3	chicken eye, control, 3 days, biological replicate 2_Chicken_434c
5	GSE24641	GSM607698	GSM607698_3156_12754_434e_Chicken.CEL	5_GSM607698.CEL	chickeneyePLUS15lens3	chicken eye, +15 diopter lens, 3 days, biological replicate 2_Chicken_434e
5	GSE24641	GSM607699	GSM607699_3156_12755_435c_Chicken.CEL	5_GSM607699.CEL	chickeneyecontrol3	chicken eye, control, 3 days, biological replicate 3_Chicken_435c
5	GSE24641	GSM607700	GSM607700_3156_12756_435e_Chicken.CEL	5_GSM607700.CEL	chickeneyePLUS15lens3	chicken eye, +15 diopter lens, 3 days, biological replicate 3_Chicken_435e
5	GSE24641	GSM607701	GSM607701_3156_12757_436c_Chicken.CEL	5_GSM607701.CEL	chickeneyecontrol3	chicken eye, control, 3 days, biological replicate 4_Chicken_436c
5	GSE24641	GSM607702	GSM607702_3156_12758_436e_Chicken.CEL	5_GSM607702.CEL	chickeneyePLUS15lens3	chicken eye, +15 diopter lens, 3 days, biological replicate 4_Chicken_436e
5	GSE24641	GSM607703	GSM607703_3156_12759_437c_Chicken.CEL	5_GSM607703.CEL	chickeneyecontrol3	chicken eye, control, 3 days, biological replicate 5_Chicken_437c
5	GSE24641	GSM607704	GSM607704_3156_12760_437e_Chicken.CEL	5_GSM607704.CEL	chickeneyePLUS15lens3	chicken eye, +15 diopter lens, 3 days, biological replicate 5_Chicken_437e
5	GSE24641	GSM607705	GSM607705_3156_12761_438c_Chicken.CEL	5_GSM607705.CEL	chickeneyecontrol3	chicken eye, control, 3 days, biological replicate 6_Chicken_438c
5	GSE24641	GSM607706	GSM607706_3156_12762_438e_Chicken.CEL	5_GSM607706.CEL	chickeneyePLUS15lens3	chicken eye, +15 diopter lens, 3 days, biological replicate 6_Chicken_438e
6	GSE25588	GSM629081	GSM629081.CEL	6_GSM629081.CEL	C0	Line A chicken intestine control 1 with Lesion Score 0
6	GSE25588	GSM629082	GSM629082.CEL	6_GSM629082.CEL	C0	Line A chicken intestine control 2 with Lesion Score 0
6	GSE25588	GSM629083	GSM629083.CEL	6_GSM629083.CEL	C0	Line A chicken intestine control 3 with Lesion Score 0
6	GSE25588	GSM629084	GSM629084.CEL	6_GSM629084.CEL	C0	Line A chicken intestine control 4 with Lesion Score 1
6	GSE25588	GSM629085	GSM629085.CEL	6_GSM629085.CEL	T1	Line A chicken intestine challenged 1 with Lesion Score 1
6	GSE25588	GSM629086	GSM629086.CEL	6_GSM629086.CEL	T1	Line A chicken intestine challenged 2 with Lesion Score 1
6	GSE25588	GSM629087	GSM629087.CEL	6_GSM629087.CEL	T1	Line A chicken intestine challenged 3 with Lesion Score 3
6	GSE25588	GSM629088	GSM629088.CEL	6_GSM629088.CEL	T1	Line A chicken intestine challenged 4 with Lesion Score 4
6	GSE25588	GSM629089	GSM629089.CEL	6_GSM629089.CEL	CB0	Line B chicken intestine control 1 with Lesion Score 0
6	GSE25588	GSM629090	GSM629090.CEL	6_GSM629090.CEL	CB0	Line B chicken intestine control 2 with Lesion Score 0
6	GSE25588	GSM629091	GSM629091.CEL	6_GSM629091.CEL	CB0	Line B chicken intestine control 3 with Lesion Score 0
6	GSE25588	GSM629092	GSM629092.CEL	6_GSM629092.CEL	CB0	Line B chicken intestine control 4 with Lesion Score 1
6	GSE25588	GSM629093	GSM629093.CEL	6_GSM629093.CEL	TB2	Line B chicken intestine challenged 1 with Lesion Score 2
6	GSE25588	GSM629094	GSM629094.CEL	6_GSM629094.CEL	TB2	Line B chicken intestine challenged 2 with Lesion Score 3
6	GSE25588	GSM629095	GSM629095.CEL	6_GSM629095.CEL	TB2	Line B chicken intestine challenged 3 with Lesion Score 4
6	GSE25588	GSM629096	GSM629096.CEL	6_GSM629096.CEL	TB2	Line B chicken intestine challenged 4 with Lesion Score 4
7	GSE29564	GSM731908	GSM731908_CEF_RH_1.CEL	7_GSM731908.CEL	CEF_RH	CEF_RH_1
7	GSE29564	GSM731909	GSM731909_CEF_RH_2.CEL	7_GSM731909.CEL	CEF_RH	CEF_RH_2
7	GSE29564	GSM731910	GSM731910_CEF_ROP16KO_1.CEL	7_GSM731910.CEL	CEF_ROP16KO	CEF_ROP16KO_1
7	GSE29564	GSM731911	GSM731911_CEF_ROP16KO_2.CEL	7_GSM731911.CEL	CEF_ROP16KO	CEF_ROP16KO_2
8	GSE29563	GSM731887	GSM731887_C96A5_Chicken.CEL	8_GSM731887.CEL	C96	SL29-C96A5-1
8	GSE29563	GSM731888	GSM731888_C96B4_Chicken.CEL	8_GSM731888.CEL	C96	SL29-C96B4-1
8	GSE29563	GSM731889	GSM731889_C96Cl2_Chicken.CEL	8_GSM731889.CEL	C96	SL29-C96C12-1
8	GSE29563	GSM731890	GSM731890_C96E7_Chicken.CEL	8_GSM731890.CEL	C96	SL29-C96E7-1
8	GSE29563	GSM731891	GSM731891_C96H6_Chicken.CEL	8_GSM731891.CEL	C96	SL29-C96H6-1
8	GSE29563	GSM731892	GSM731892_STD3_Chicken.CEL	8_GSM731892.CEL	ST	SL29-STD3-1
8	GSE29563	GSM731893	GSM731893_STF3_Chicken.CEL	8_GSM731893.CEL	ST	SL29-STF3-1
8	GSE29563	GSM731894	GSM731894_STG4_Chicken.CEL	8_GSM731894.CEL	ST	SL29-STG4-1
8	GSE29563	GSM731895	GSM731895_STC7_Chicken.CEL	8_GSM731895.CEL	ST	SL29-STC7-1
8	GSE29563	GSM731896	GSM731896_STC8_Chicken.CEL	8_GSM731896.CEL	ST	SL29-STC8-1
8	GSE29563	GSM731897	GSM731897_STD10_Chicken.CEL	8_GSM731897.CEL	ST	SL29-STD10-1
8	GSE29563	GSM731898	GSM731898_STE10_Chicken.CEL	8_GSM731898.CEL	ST	SL29-STE10-1
8	GSE29563	GSM731899	GSM731899_S2T_Chicken.CEL	8_GSM731899.CEL	ST	SL29-S2T-1
8	GSE29563	GSM731900	GSM731900_CL13_Chicken.CEL	8_GSM731900.CEL	CL	SL29-CL13-1
8	GSE29563	GSM731901	GSM731901_CL16_Chicken.CEL	8_GSM731901.CEL	CL	SL29-CL16-1
8	GSE29563	GSM731902	GSM731902_CL29_Chicken.CEL	8_GSM731902.CEL	CL	SL29-CL29-1
8	GSE29563	GSM731903	GSM731903_S21_Chicken.CEL	8_GSM731903.CEL	S21	SL29-S21-1
8	GSE29563	GSM731904	GSM731904_S23_Chicken.CEL	8_GSM731904.CEL	S21	SL29-S23-1
8	GSE29563	GSM731905	GSM731905_S27_Chicken.CEL	8_GSM731905.CEL	S21	SL29-S27-1
8	GSE29563	GSM731906	GSM731906_S28_Chicken.CEL	8_File_broken	S21	SL29-S28-1
8	GSE29563	GSM731907	GSM731907_S30_Chicken.CEL	8_File_broken	S21	SL29-S30-1
9	GSE29562	GSM731881	GSM731881_CEP_1_Chicken.CEL	9_GSM731881.CEL	SL29-CEP	SL29-CEP-1
9	GSE29562	GSM731882	GSM731882_CEP_2_Chicken.CEL	9_GSM731882.CEL	SL29-CEP	SL29-CEP-2
9	GSE29562	GSM731883	GSM731883_ME49_1_Chicken.CEL	9_GSM731883.CEL	SL29-ME49	SL29-ME49-1
9	GSE29562	GSM731884	GSM731884_ME49_2_Chicken.CEL	9_GSM731884.CEL	SL29-ME49	SL29-ME49-2
9	GSE29562	GSM731885	GSM731885_Mock_1_Chicken.CEL	9_GSM731885.CEL	SL29-mock	SL29-mock-1
9	GSE29562	GSM731886	GSM731886_Mock_2_Chicken.CEL	9_GSM731886.CEL	SL29-mock	SL29-mock-2
10	GSE29565	GSM731881	GSM731881_CEP_1_Chicken.CEL	10_GSM731881.CEL	SL29-CEP	SL29-CEP-1
10	GSE29565	GSM731882	GSM731882_CEP_2_Chicken.CEL	10_GSM731882.CEL	SL29-CEP	SL29-CEP-2
10	GSE29565	GSM731883	GSM731883_ME49_1_Chicken.CEL	10_GSM731883.CEL	SL29-ME49	SL29-ME49-1
10	GSE29565	GSM731884	GSM731884_ME49_2_Chicken.CEL	10_GSM731884.CEL	SL29-ME49	SL29-ME49-2
10	GSE29565	GSM731885	GSM731885_Mock_1_Chicken.CEL	10_GSM731885.CEL	SL29-mock	SL29-mock-1
10	GSE29565	GSM731886	GSM731886_Mock_2_Chicken.CEL	10_GSM731886.CEL	SL29-mock	SL29-mock-2
10	GSE29565	GSM731887	GSM731887_C96A5_Chicken.CEL	10_GSM731887.CEL	SL29-C96	SL29-C96A5-1
10	GSE29565	GSM731888	GSM731888_C96B4_Chicken.CEL	10_GSM731888.CEL	SL29-C96	SL29-C96B4-1
10	GSE29565	GSM731889	GSM731889_C96Cl2_Chicken.CEL	10_GSM731889.CEL	SL29-C96	SL29-C96C12-1
10	GSE29565	GSM731890	GSM731890_C96E7_Chicken.CEL	10_GSM731890.CEL	SL29-C96	SL29-C96E7-1
10	GSE29565	GSM731891	GSM731891_C96H6_Chicken.CEL	10_GSM731891.CEL	SL29-C96	SL29-C96H6-1
10	GSE29565	GSM731892	GSM731892_STD3_Chicken.CEL	10_GSM731892.CEL	SL29-ST	SL29-STD3-1
10	GSE29565	GSM731893	GSM731893_STF3_Chicken.CEL	10_GSM731893.CEL	SL29-ST	SL29-STF3-1
10	GSE29565	GSM731894	GSM731894_STG4_Chicken.CEL	10_GSM731894.CEL	SL29-ST	SL29-STG4-1
10	GSE29565	GSM731895	GSM731895_STC7_Chicken.CEL	10_GSM731895.CEL	SL29-ST	SL29-STC7-1
10	GSE29565	GSM731896	GSM731896_STC8_Chicken.CEL	10_GSM731896.CEL	SL29-ST	SL29-STC8-1
10	GSE29565	GSM731897	GSM731897_STD10_Chicken.CEL	10_GSM731897.CEL	SL29-ST	SL29-STD10-1
10	GSE29565	GSM731898	GSM731898_STE10_Chicken.CEL	10_GSM731898.CEL	SL29-ST	SL29-STE10-1
10	GSE29565	GSM731899	GSM731899_S2T_Chicken.CEL	10_GSM731899.CEL	SL29-ST	SL29-S2T-1
10	GSE29565	GSM731900	GSM731900_CL13_Chicken.CEL	10_GSM731900.CEL	SL29	SL29-CL13-1
10	GSE29565	GSM731901	GSM731901_CL16_Chicken.CEL	10_GSM731901.CEL	SL29	SL29-CL16-1
10	GSE29565	GSM731902	GSM731902_CL29_Chicken.CEL	10_GSM731902.CEL	SL29	SL29-CL29-1
10	GSE29565	GSM731903	GSM731903_S21_Chicken.CEL	10_GSM731903.CEL	SL29S	SL29-S21-1
10	GSE29565	GSM731904	GSM731904_S23_Chicken.CEL	10_GSM731904.CEL	SL29S	SL29-S23-1
10	GSE29565	GSM731905	GSM731905_S27_Chicken.CEL	10_GSM731905.CEL	SL29S	SL29-S27-1
10	GSE29565	GSM731906	GSM731906_S28_Chicken.CEL	10_GSM731906.CEL	SL29S	SL29-S28-1
10	GSE29565	GSM731907	GSM731907_S30_Chicken	10_GSM731907.CEL	SL29S	SL29-S30-1
10	GSE29565	GSM731908	GSM731908_CEF_RH_1.CEL	10_GSM731908.CEL	CEF_RH	CEF_RH_1
10	GSE29565	GSM731909	GSM731909_CEF_RH_2.CEL	10_GSM731909.CEL	CEF_RH	CEF_RH_2
10	GSE29565	GSM731910	GSM731910_CEF_ROP16KO_1.CEL	10_GSM731910.CEL	CEF_ROP16KO	CEF_ROP16KO_1
10	GSE29565	GSM731911	GSM731911_CEF_ROP16KO_2.CEL	10_GSM731911.CEL	CEF_ROP16KO	CEF_ROP16KO_2
11	GSE28634	GSM709620	GSM709620.CEL	11_GSM709620.CEL	DMSO	DMSO control, biological rep1
11	GSE28634	GSM709621	GSM709621.CEL	11_GSM709621.CEL	TGFBR1	TGFBR1 inhibitor, biological rep1
11	GSE28634	GSM709622	GSM709622.CEL	11_GSM709622.CEL	DMSO	DMSO control, biological rep2
11	GSE28634	GSM709623	GSM709623.CEL	11_GSM709623.CEL	TGFBR1	TGFBR1 inhibitor, biological rep2
11	GSE28634	GSM709624	GSM709624.CEL	11_GSM709624.CEL	DMSO	DMSO control, biological rep3
11	GSE28634	GSM709625	GSM709625.CEL	11_GSM709625.CEL	TGFBR1	TGFBR1 inhibitor, biological rep3
12	GSE28388	GSM701686	GSM701686_Chicken_HH1_1.CEL	12_GSM701686.CEL	HH1	Chicken developmental stage HH1 1
12	GSE28388	GSM701687	GSM701687_Chicken_HH1_2.CEL	12_GSM701687.CEL	HH1	Chicken developmental stage HH1 2
12	GSE28388	GSM701688	GSM701688_Chicken_HH2_1.CEL	12_GSM701688.CEL	HH2	Chicken developmental stage HH2 1
12	GSE28388	GSM701689	GSM701689_Chicken_HH2_2.CEL	12_GSM701689.CEL	HH2	Chicken developmental stage HH2 2
12	GSE28388	GSM701690	GSM701690_Chicken_HH4_1.CEL	12_GSM701690.CEL	HH4	Chicken developmental stage HH4 1
12	GSE28388	GSM701691	GSM701691_Chicken_HH4_2.CEL	12_GSM701691.CEL	HH4	Chicken developmental stage HH4 2
12	GSE28388	GSM701692	GSM701692_Chicken_HH6_1.CEL	12_GSM701692.CEL	HH6	Chicken developmental stage HH6 1
12	GSE28388	GSM701693	GSM701693_Chicken_HH6_2.CEL	12_GSM701693.CEL	HH6	Chicken developmental stage HH6 2
12	GSE28388	GSM701694	GSM701694_Chicken_HH8_1.CEL	12_GSM701694.CEL	HH8	Chicken developmental stage HH8 1
12	GSE28388	GSM701695	GSM701695_Chicken_HH8_2.CEL	12_GSM701695.CEL	HH8	Chicken developmental stage HH8 2
12	GSE28388	GSM701696	GSM701696_Chicken_HH9_1.CEL	12_GSM701696.CEL	HH9	Chicken developmental stage HH9 1
12	GSE28388	GSM701697	GSM701697_Chicken_HH9_2.CEL	12_GSM701697.CEL	HH9	Chicken developmental stage HH9 2
12	GSE28388	GSM701698	GSM701698_Chicken_HH11_1.CEL	12_GSM701698.CEL	HH11	Chicken developmental stage HH11 1
12	GSE28388	GSM701699	GSM701699_Chicken_HH11_2.CEL	12_GSM701699.CEL	HH11	Chicken developmental stage HH11 2
12	GSE28388	GSM701700	GSM701700_Chicken_HH14_1.CEL	12_GSM701700.CEL	HH14	Chicken developmental stage HH14 1
12	GSE28388	GSM701701	GSM701701_Chicken_HH14_2.CEL	12_GSM701701.CEL	HH14	Chicken developmental stage HH14 2
12	GSE28388	GSM701702	GSM701702_Chicken_HH16_1.CEL	12_GSM701702.CEL	HH16	Chicken developmental stage HH16 1
12	GSE28388	GSM701703	GSM701703_Chicken_HH16_2.CEL	12_GSM701703.CEL	HH16	Chicken developmental stage HH16 2
12	GSE28388	GSM701704	GSM701704_Chicken_HH19_1.CEL	12_GSM701704.CEL	HH19	Chicken developmental stage HH19 1
12	GSE28388	GSM701705	GSM701705_Chicken_HH19_2.CEL	12_GSM701705.CEL	HH19	Chicken developmental stage HH19 2
12	GSE28388	GSM701706	GSM701706_Chicken_HH24_1.CEL	12_GSM701706.CEL	HH24	Chicken developmental stage HH24 1
12	GSE28388	GSM701707	GSM701707_Chicken_HH24_2.CEL	12_GSM701707.CEL	HH24	Chicken developmental stage HH24 2
12	GSE28388	GSM701708	GSM701708_Chicken_HH27_1.CEL	12_GSM701708.CEL	HH27	Chicken developmental stage HH27 1
12	GSE28388	GSM701709	GSM701709_Chicken_HH27_2.CEL	12_GSM701709.CEL	HH27	Chicken developmental stage HH27 2
12	GSE28388	GSM701710	GSM701710_Chicken_HH32_1.CEL	12_GSM701710.CEL	HH32	Chicken developmental stage HH32 1
12	GSE28388	GSM701711	GSM701711_Chicken_HH32_2.CEL	12_GSM701711.CEL	HH32	Chicken developmental stage HH32 2
12	GSE28388	GSM701712	GSM701712_Chicken_HH34_1.CEL	12_GSM701712.CEL	HH34	Chicken developmental stage HH34 1
12	GSE28388	GSM701713	GSM701713_Chicken_HH34_2.CEL	12_GSM701713.CEL	HH34	Chicken developmental stage HH34 2
12	GSE28388	GSM701714	GSM701714_Chicken_HH38_1.CEL	12_GSM701714.CEL	HH38	Chicken developmental stage HH38 1
12	GSE28388	GSM701715	GSM701715_Chicken_HH38_2.CEL	12_GSM701715.CEL	HH38	Chicken developmental stage HH38 2
13	GSE21915	GSM545189	GSM545189.CEL	13_GSM545189.CEL	Pineal_CT6_D	Pineal_CT6_D_rep1
13	GSE21915	GSM545190	GSM545190.CEL	13_GSM545190.CEL	Pineal_CT6_D	Pineal_CT6_D_rep2
13	GSE21915	GSM545191	GSM545191.CEL	13_GSM545191.CEL	Pineal_CT6_L	Pineal_CT6_L_rep1
13	GSE21915	GSM545192	GSM545192.CEL	13_GSM545192.CEL	Pineal_CT6_L	Pineal_CT6_L_rep2
13	GSE21915	GSM545193	GSM545193.CEL	13_GSM545193.CEL	Pineal_CT14_D	Pineal_CT14_D_rep1
13	GSE21915	GSM545194	GSM545194.CEL	13_GSM545194.CEL	Pineal_CT14_D	Pineal_CT14_D_rep2
13	GSE21915	GSM545195	GSM545195.CEL	13_GSM545195.CEL	Pineal_CT14_L	Pineal_CT14_L_rep1
13	GSE21915	GSM545196	GSM545196.CEL	13_GSM545196.CEL	Pineal_CT14_L	Pineal_CT14_L_rep2
13	GSE21915	GSM545197	GSM545197.CEL	13_GSM545197.CEL	Pineal_CT22_D	Pineal_CT22_D_rep1
13	GSE21915	GSM545198	GSM545198.CEL	13_GSM545198.CEL	Pineal_CT22_D	Pineal_CT22_D_rep2
13	GSE21915	GSM545199	GSM545199.CEL	13_GSM545199.CEL	Pineal_CT22_L	Pineal_CT22_L_rep1
13	GSE21915	GSM545200	GSM545200.CEL	13_GSM545200.CEL	Pineal_CT22_L	Pineal_CT22_L_rep2
14	GSE22592	GSM560566	GSM560566.CEL	14_GSM560566.CEL	PGC_Raw	PGC_Raw_rep1
14	GSE22592	GSM560567	GSM560567.CEL	14_GSM560567.CEL	PGC_Raw	PGC_Raw_rep2
14	GSE22592	GSM560568	GSM560568.CEL	14_GSM560568.CEL	PGC_Raw	PGC_Raw_rep3
14	GSE22592	GSM560569	GSM560569.CEL	14_GSM560569.CEL	PGC_bFGF withdrawal	PGC_bFGF withdrawal_rep1
14	GSE22592	GSM560570	GSM560570.CEL	14_GSM560570.CEL	PGC_bFGF withdrawal	PGC_bFGF withdrawal_rep2
14	GSE22592	GSM560571	GSM560571.CEL	14_GSM560571.CEL	PGC_bFGF withdrawal	PGC_bFGF withdrawal_rep3
14	GSE22592	GSM560572	GSM560572.CEL	14_GSM560572.CEL	PGC_bFGF replacement	PGC_bFGF replacement_rep1
14	GSE22592	GSM560573	GSM560573.CEL	14_GSM560573.CEL	PGC_bFGF replacement	PGC_bFGF replacement_rep2
14	GSE22592	GSM560574	GSM560574.CEL	14_GSM560574.CEL	PGC_bFGF replacement	PGC_bFGF replacement_rep3
15	GSE23592	GSM578613	GSM578613.CEL	15_GSM578613.CEL	brain at T0, biological	brain at T0, biological rep1
15	GSE23592	GSM578614	GSM578614.CEL	15_GSM578614.CEL	brain at T0, biological	brain at T0, biological rep2
15	GSE23592	GSM578615	GSM578615.CEL	15_GSM578615.CEL	brain at T0, biological	brain at T0, biological rep3
15	GSE23592	GSM578616	GSM578616.CEL	15_GSM578616.CEL	brain at T3, biological	brain at T3, biological rep1
15	GSE23592	GSM578617	GSM578617.CEL	15_GSM578617.CEL	brain at T3, biological	brain at T3, biological rep2
15	GSE23592	GSM578618	GSM578618.CEL	15_GSM578618.CEL	brain at T3, biological	brain at T3, biological rep3
15	GSE23592	GSM578619	GSM578619.CEL	15_GSM578619.CEL	liver at T0, biological	liver at T0, biological rep1
15	GSE23592	GSM578620	GSM578620.CEL	15_GSM578620.CEL	liver at T0, biological	liver at T0, biological rep2
15	GSE23592	GSM578621	GSM578621.CEL	15_GSM578621.CEL	liver at T0, biological	liver at T0, biological rep3
15	GSE23592	GSM578622	GSM578622.CEL	15_GSM578622.CEL	liver at T3, biological	liver at T3, biological rep1
15	GSE23592	GSM578623	GSM578623.CEL	15_GSM578623.CEL	liver at T3, biological	liver at T3, biological rep2
15	GSE23592	GSM578624	GSM578624.CEL	15_GSM578624.CEL	liver at T3, biological	liver at T3, biological rep3
15	GSE23592	GSM578625	GSM578625.CEL	15_GSM578625.CEL	muscle at T0, biological	muscle at T0, biological rep1
15	GSE23592	GSM578626	GSM578626.CEL	15_GSM578626.CEL	muscle at T0, biological	muscle at T0, biological rep2
15	GSE23592	GSM578627	GSM578627.CEL	15_GSM578627.CEL	muscle at T0, biological	muscle at T0, biological rep3
15	GSE23592	GSM578628	GSM578628.CEL	15_GSM578628.CEL	muscle at T3, biological	muscle at T3, biological rep1
15	GSE23592	GSM578629	GSM578629.CEL	15_GSM578629.CEL	muscle at T3, biological	muscle at T3, biological rep2
15	GSE23592	GSM578630	GSM578630.CEL	15_GSM578630.CEL	muscle at T3, biological	muscle at T3, biological rep3
16	GSE23881	GSM589082	GSM589082.CEL	16_GSM589082.CEL	11	1 ug/ml endotoxin stimulation at 1 hours-biological rep 1
16	GSE23881	GSM589083	GSM589083.CEL	16_GSM589083.CEL	8	0 ug/ml endotoxin stimulation at 8 hours-biological rep 1
16	GSE23881	GSM589084	GSM589084.CEL	16_GSM589084.CEL	2	0 ug/ml endotoxin stimulation at 2 hr-biological rep 1
16	GSE23881	GSM589085	GSM589085.CEL	16_GSM589085.CEL	1	0 ug/ml endotoxin stimulation at 1 hour-biological rep 1
16	GSE23881	GSM589086	GSM589086.CEL	16_GSM589086.CEL	18	1 ug/ml endotoxin stimulation at 8 hours-biological rep 1
16	GSE23881	GSM589087	GSM589087.CEL	16_GSM589087.CEL	14	1 ug/ml endotoxin stimulation at 4 hours-biological rep 1
16	GSE23881	GSM589088	GSM589088.CEL	16_GSM589088.CEL	4	0 ug/ml endotoxin stimulation at 4 hours- biological rep 1
16	GSE23881	GSM589089	GSM589089.CEL	16_GSM589089.CEL	12	1 ug/ml endotoxin stimulation at 2 hours-biological rep 1
16	GSE23881	GSM589090	GSM589090.CEL	16_GSM589090.CEL	18	1 ug/ml endotoxin stimulation at 8 hours-biological rep 2
16	GSE23881	GSM589091	GSM589091.CEL	16_GSM589091.CEL	14	1 ug/ml endotoxin stimulation at 4 hours-biological rep 2
16	GSE23881	GSM589092	GSM589092.CEL	16_GSM589092.CEL	1	0 ug/ml endotoxin stimulation at 1 hour-biological rep 2
16	GSE23881	GSM589093	GSM589093.CEL	16_GSM589093.CEL	11	1 ug/ml endotoxin stimulation at 1 hours-biological rep 2
16	GSE23881	GSM589094	GSM589094.CEL	16_GSM589094.CEL	8	0 ug/ml endotoxin stimulation 8 hours-biological rep 2
16	GSE23881	GSM589095	GSM589095.CEL	16_GSM589095.CEL	2	0 ug/ml endotoxin stimulation 2 hours-biological rep 2
16	GSE23881	GSM589096	GSM589096.CEL	16_GSM589096.CEL	4	0 ug/ml endotoxin stimulation 4 hours-biological rep 2
16	GSE23881	GSM589097	GSM589097.CEL	16_GSM589097.CEL	12	1 ug/ml endotoxin stimulation at 2 hours-biological rep 2
16	GSE23881	GSM589098	GSM589098.CEL	16_GSM589098.CEL	14	1 ug/ml endotoxin stimulation at 4 hours-biological rep 3
16	GSE23881	GSM589099	GSM589099.CEL	16_GSM589099.CEL	18	1 ug/ml endotoxin stimulation at 8 hours-biological rep 3
16	GSE23881	GSM589100	GSM589100.CEL	16_GSM589100.CEL	11	1 ug/ml endotoxin stimulation at 1 hours-biological rep 3
16	GSE23881	GSM589101	GSM589101.CEL	16_GSM589101.CEL	12	1 ug/ml endotoxin stimulation at 2 hours-biological rep 3
17	GSE19698	GSM491634	GSM491634.CEL	17_GSM491634.CEL	c0	untreated AHF explants
17	GSE19698	GSM491635	GSM491635.CEL	17_GSM491635.CEL	c3	untreated AHF explants 3hr after plating
17	GSE19698	GSM491636	GSM491636.CEL	17_GSM491636.CEL	c12	untreated AHF explants 12hr after plating, A
17	GSE19698	GSM491637	GSM491637.CEL	17_GSM491637.CEL	c12	untreated AHF explants 12hr after plating, B
17	GSE19698	GSM491638	GSM491638.CEL	17_GSM491638.CEL	c24	untreated AHF explants 24hr after plating
17	GSE19698	GSM491639	GSM491639.CEL	17_GSM491639.CEL	t3	BMP4 treated AHF explants 3hr after plating
17	GSE19698	GSM491640	GSM491640.CEL	17_GSM491640.CEL	t12	BMP4 treated AHF explants 12hr after plating, A
17	GSE19698	GSM491641	GSM491641.CEL	17_GSM491641.CEL	t12	BMP4 treated AHF explants 12hr after plating, B
17	GSE19698	GSM491642	GSM491642.CEL	17_GSM491642.CEL	t24	BMP4 treated AHF explants 24hr after plating
18	GSE22230	GSM553653	GSM553653.CEL	18_GSM553653.CEL	PSst_Quarter	PS_1st_Quarter_1
18	GSE22230	GSM553654	GSM553654.CEL	18_GSM553654.CEL	PSst_Quarter	PS_1st_Quarter_2
18	GSE22230	GSM553655	GSM553655.CEL	18_GSM553655.CEL	PSst_Quarter	PS_1st_Quarter_3
18	GSE22230	GSM553656	GSM553656.CEL	18_GSM553656.CEL	PSnd_Quarter	PS_2nd_Quarter_1
18	GSE22230	GSM553657	GSM553657.CEL	18_GSM553657.CEL	PSnd_Quarter	PS_2nd_Quarter_2
18	GSE22230	GSM553658	GSM553658.CEL	18_GSM553658.CEL	PSnd_Quarter	PS_2nd_Quarter_3
18	GSE22230	GSM553659	GSM553659.CEL	18_GSM553659.CEL	PSrd_Quarter	PS_3rd_Quarter_1
18	GSE22230	GSM553660	GSM553660.CEL	18_GSM553660.CEL	PSrd_Quarter	PS_3rd_Quarter_2
18	GSE22230	GSM553661	GSM553661.CEL	18_GSM553661.CEL	PSrd_Quarter	PS_3rd_Quarter_3
18	GSE22230	GSM553662	GSM553662.CEL	18_GSM553662.CEL	PS_4th_Quarter	PS_4th_Quarter_1
18	GSE22230	GSM553663	GSM553663.CEL	18_GSM553663.CEL	PS_4th_Quarter	PS_4th_Quarter_2
18	GSE22230	GSM553664	GSM553664.CEL	18_GSM553664.CEL	PS_4th_Quarter	PS_4th_Quarter_3
19	GSE17758	GSM443526	GSM443526.CEL	19_GSM443526.CEL	control	retinal control tissue rep1
19	GSE17758	GSM443527	GSM443527.CEL	19_GSM443527.CEL	control	retinal control tissue rep2
19	GSE17758	GSM443528	GSM443528.CEL	19_GSM443528.CEL	control	retinal control tissue rep3
19	GSE17758	GSM443529	GSM443529.CEL	19_GSM443529.CEL	plus_lens-treated	retinal plus lens-treated tissue rep1
19	GSE17758	GSM443530	GSM443530.CEL	19_GSM443530.CEL	plus_lens-treated	retinal plus lens-treated tissue rep2
19	GSE17758	GSM443531	GSM443531.CEL	19_GSM443531.CEL	plus_lens-treated	retinal plus lens-treated tissue rep3
19	GSE17758	GSM443532	GSM443532.CEL	19_GSM443532.CEL	minus_lens-treated	retinal minus lens-treated tissue rep1
19	GSE17758	GSM443533	GSM443533.CEL	19_GSM443533.CEL	minus_lens-treated	retinal minus lens-treated tissue rep2
19	GSE17758	GSM443534	GSM443534.CEL	19_GSM443534.CEL	minus_lens-treated	retinal minus lens-treated tissue rep3
20	GSE21679	GSM540798	GSM540798.CEL	20_GSM540798.CEL	Control	CAM_Control_rep1
20	GSE21679	GSM540799	GSM540799.CEL	20_GSM540799.CEL	Control	CAM_Control_rep2
20	GSE21679	GSM540800	GSM540800.CEL	20_GSM540800.CEL	Control	CAM_Control_rep3
20	GSE21679	GSM540801	GSM540801.CEL	20_GSM540801.CEL	Wound	CAM_Wound_rep1
20	GSE21679	GSM540802	GSM540802.CEL	20_GSM540802.CEL	Wound	CAM_Wound_rep2
20	GSE21679	GSM540803	GSM540803.CEL	20_GSM540803.CEL	Wound	CAM_Wound_rep3
21	GSE15141	GSM378241	GSM378241.CEL	21_GSM378241.CEL	PR969	PR9692 metastasizing cell line, replicate 1
21	GSE15141	GSM378242	GSM378242.CEL	21_GSM378242.CEL	PR969	PR9692 metastasizing cell line, replicate 2
21	GSE15141	GSM378243	GSM378243.CEL	21_GSM378243.CEL	PR969	PR9692 metastasizing cell line, replicate 3
21	GSE15141	GSM378244	GSM378244.CEL	21_GSM378244.CEL	PR969-E9	PR9692-E9 non-metastasizing cell line, replicate 1
21	GSE15141	GSM378245	GSM378245.CEL	21_GSM378245.CEL	PR969-E9	PR9692-E9 non-metastasizing cell line, replicate 2
21	GSE15141	GSM378246	GSM378246.CEL	21_GSM378246.CEL	PR969-E9	PR9692-E9 non-metastasizing cell line, replicate 3
21	GSE15141	GSM378247	GSM378247.CEL	21_GSM378247.CEL	PR969-E9-EGR	PR9692-E9-EGR1 metastasizing cell line, replicate 1
21	GSE15141	GSM378248	GSM378248.CEL	21_GSM378248.CEL	PR969-E9-EGR	PR9692-E9-EGR1 metastasizing cell line, replicate 2
21	GSE15141	GSM378249	GSM378249.CEL	21_GSM378249.CEL	PR969-E9-EGR	PR9692-E9-EGR1 metastasizing cell line, replicate 3
22	GSE15143	GSM378375	GSM378375.CEL	22_GSM378375.CEL	SFCVneo	Primary skin fibroblasts infected with empty retroviral vector SFCVneo replicate 1
22	GSE15143	GSM378376	GSM378376.CEL	22_GSM378376.CEL	SFCVneo	Primary skin fibroblasts infected with empty retroviral vector SFCVneo replicate 2
22	GSE15143	GSM378377	GSM378377.CEL	22_GSM378377.CEL	SFCVneo	Primary skin fibroblasts infected with empty retroviral vector SFCVneo replicate 3
22	GSE15143	GSM378378	GSM378378.CEL	22_GSM378378.CEL	SFCVneo-EGR4	Primary skin fibroblasts infected with retroviral construct SFCVneo-EGR4 replicate 1
22	GSE15143	GSM378379	GSM378379.CEL	22_GSM378379.CEL	SFCVneo-EGR4	Primary skin fibroblasts infected with retroviral construct SFCVneo-EGR4 replicate 2
22	GSE15143	GSM378380	GSM378380.CEL	22_GSM378380.CEL	SFCVneo-EGR4	Primary skin fibroblasts infected with retroviral construct SFCVneo-EGR4 replicate 3
23	GSE14489	GSM361909	GSM361909.CEL	23_GSM361909.CEL	RCAS(BP)A-infected	RCAS(BP)A-infected CEF, biological replicate 1
23	GSE14489	GSM361910	GSM361910.CEL	23_GSM361910.CEL	RCAS(BP)A-infected	RCAS(BP)A-infected CEF, biological replicate 2
23	GSE14489	GSM361911	GSM361911.CEL	23_GSM361911.CEL	RCAS(BP)A-infected	RCAS(BP)A-infected CEF, biological replicate 3
23	GSE14489	GSM361912	GSM361912.CEL	23_GSM361912.CEL	NY315-infected	NY315-infected CEF, biological replicate 1
23	GSE14489	GSM361913	GSM361913.CEL	23_GSM361913.CEL	NY315-infected	NY315-infected CEF, biological replicate 2
23	GSE14489	GSM361914	GSM361914.CEL	23_GSM361914.CEL	NY315-infected	NY315-infected CEF, biological replicate 3
23	GSE14489	GSM361915	GSM361915.CEL	23_GSM361915.CEL	SR-A-infected	SR-A-infected CEF, biological replicate 1
23	GSE14489	GSM361916	GSM361916.CEL	23_GSM361916.CEL	SR-A-infected	SR-A-infected CEF, biological replicate 2
23	GSE14489	GSM361917	GSM361917.CEL	23_GSM361917.CEL	SR-A-infected	SR-A-infected CEF, biological replicate 3
23	GSE14489	GSM361918	GSM361918.CEL	23_GSM361918.CEL	SR-A-infected	SR-A-infected CEF, biological replicate 4
23	GSE14489	GSM361919	GSM361919.CEL	23_GSM361919.CEL	NY72-4-infected41	NY72-4-infected CEF grown at 41.5˚C, biological replicate 1
23	GSE14489	GSM361920	GSM361920.CEL	23_GSM361920.CEL	NY72-4-infected42	NY72-4-infected CEF grown at 41.5˚C, biological replicate 2
23	GSE14489	GSM361921	GSM361921.CEL	23_GSM361921.CEL	NY72-4-infected43	NY72-4-infected CEF grown at 41.5˚C, biological replicate 3
23	GSE14489	GSM361922	GSM361922.CEL	23_GSM361922.CEL	NY72-4-infected37	NY72-4-infected CEF grown at 37˚C, biological replicate 1
23	GSE14489	GSM361923	GSM361923.CEL	23_GSM361923.CEL	NY72-4-infected38	NY72-4-infected CEF grown at 37˚C, biological replicate 2
23	GSE14489	GSM361924	GSM361924.CEL	23_GSM361924.CEL	NY72-4-infected39	NY72-4-infected CEF grown at 37˚C, biological replicate 3
23	GSE14489	GSM361925	GSM361925.CEL	23_GSM361925.CEL	RCAS(BP)A-infected37	RCAS(BP)A-infected CEF grown at 37˚C, biological replicate 1
23	GSE14489	GSM361926	GSM361926.CEL	23_GSM361926.CEL	RCAS(BP)A-infected38	RCAS(BP)A-infected CEF grown at 37˚C, biological replicate 2
23	GSE14489	GSM361927	GSM361927.CEL	23_GSM361927.CEL	RCAS(BP)A-infected39	RCAS(BP)A-infected CEF grown at 37˚C, biological replicate 3
23	GSE14489	GSM361928	GSM361928.CEL	23_GSM361928.CEL	NY72-4-infected41	NY72-4-infected CNR grown at 41.5˚C, biological replicate 1
23	GSE14489	GSM361929	GSM361929.CEL	23_GSM361929.CEL	NY72-4-infected42	NY72-4-infected CNR grown at 41.5˚C, biological replicate 2
23	GSE14489	GSM361930	GSM361930.CEL	23_GSM361930.CEL	NY72-4-infected43	NY72-4-infected CNR grown at 41.5˚C, biological replicate 3
23	GSE14489	GSM361931	GSM361931.CEL	23_GSM361931.CEL	NY72-4-infected37	NY72-4-infected CNR grown at 37˚C, biological replicate 1
23	GSE14489	GSM361932	GSM361932.CEL	23_GSM361932.CEL	NY72-4-infected38	NY72-4-infected CNR grown at 37˚C, biological replicate 2
23	GSE14489	GSM361933	GSM361933.CEL	23_GSM361933.CEL	NY72-4-infected39	NY72-4-infected CNR grown at 37˚C, biological replicate 3
24	GSE14013	GSM351483	GSM351483.CEL	24_GSM351483.CEL	AO1	Adult ovary pool 1
24	GSE14013	GSM351751	GSM351751.CEL	24_GSM351751.CEL	AO2	Adult ovary pool 2
24	GSE14013	GSM351752	GSM351752.CEL	24_GSM351752.CEL	AT1	Adult testes pool 1
24	GSE14013	GSM351753	GSM351753.CEL	24_GSM351753.CEL	AT2	Adult testes pool 2
25	GSE11636	GSM294982	GSM294982_D60324_VPA09_J101_I_2mcgCHI.CEL	25_GSM294982.CEL	CAM_E10_	CAM E10 replicate 1
25	GSE11636	GSM294983	GSM294983_D60324_VPA09_J102_I_2mcgCHI.CEL	25_GSM294983.CEL	CAM_E10_	CAM E10 replicate 2
25	GSE11636	GSM294984	GSM294984_D60324_VPA09_J103_I_2mcgCHI.CEL	25_GSM294984.CEL	CAM_E10_	CAM E10 replicate 3
25	GSE11636	GSM294985	GSM294985_D60324_VPA09_J141_II_2mcgCHI.CEL	25_GSM294985.CEL	CAM_E14_	CAM E14 replicate 1
25	GSE11636	GSM294986	GSM294986_D60324_VPA09_J142_I_2mcgCHI.CEL	25_GSM294986.CEL	CAM_E14_	CAM E14 replicate 2
25	GSE11636	GSM294987	GSM294987_D60324_VPA09_J143_I_2mcgCHI.CEL	25_GSM294987.CEL	CAM_E14_	CAM E14 replicate 3
25	GSE11636	GSM294988	GSM294988_D60414_VPA09_J51_3mcgCHI.CEL	25_GSM294988.CEL	CAM_E5_	CAM E5 replicate 1
25	GSE11636	GSM294989	GSM294989_D60414_VPA09_J52_3mcgCHI.CEL	25_GSM294989.CEL	CAM_E5_	CAM E5 replicate 2
25	GSE11636	GSM294990	GSM294990_D60414_VPA09_J53_3mcgCHI.CEL	25_GSM294990.CEL	CAM_E5_	CAM E5 replicate 3
25	GSE11636	GSM294991	GSM294991_D60414_VPA09_J71_3mcgCHI.CEL	25_GSM294991.CEL	CAM_E7_	CAM E7 replicate 1
25	GSE11636	GSM294992	GSM294992_D60516_VPA09_J72_2.5mcgCHI.CEL	25_GSM294992.CEL	CAM_E7_	CAM E7 replicate 2
25	GSE11636	GSM294993	GSM294993_D60516_VPA09_J73_2.8mcgCHI.CEL	25_GSM294993.CEL	CAM_E7_	CAM E7 replicate 3
26	GSE18477	GSM460097	GSM460097.CEL	26_GSM460097.CEL	MP	Mandibular prominence, biological rep1
26	GSE18477	GSM460098	GSM460098.CEL	26_GSM460098.CEL	MP	Mandibular prominence, biological rep2
26	GSE18477	GSM460099	GSM460099.CEL	26_GSM460099.CEL	MP	Mandibular prominence, biological rep3
26	GSE18477	GSM460100	GSM460100.CEL	26_GSM460100.CEL	FMP	Frontonasal mass prominence, biological rep1
26	GSE18477	GSM460101	GSM460101.CEL	26_GSM460101.CEL	FMP	Frontonasal mass prominence, biological rep2
26	GSE18477	GSM460102	GSM460102.CEL	26_GSM460102.CEL	FMP	Frontonasal mass prominence, biological rep3
26	GSE18477	GSM460103	GSM460103.CEL	26_GSM460103.CEL	MAXP	Maxillary prominence, biological rep1
26	GSE18477	GSM460104	GSM460104.CEL	26_GSM460104.CEL	MAXP	Maxillary prominence, biological rep2
26	GSE18477	GSM460105	GSM460105.CEL	26_GSM460105.CEL	MAXP	Maxillary prominence, biological rep3
27	GSE18568	GSM462043	GSM462043.CEL	27_GSM462043.CEL	PROL	Proliferative-1
27	GSE18568	GSM462044	GSM462044.CEL	27_GSM462044.CEL	PROL	Proliferative-2
27	GSE18568	GSM462045	GSM462045.CEL	27_GSM462045.CEL	PROL	Proliferative-3
27	GSE18568	GSM462046	GSM462046.CEL	27_GSM462046.CEL	PROL	Proliferative-4
27	GSE18568	GSM462047	GSM462047.CEL	27_GSM462047.CEL	HYPT	Hypertrophic-1
27	GSE18568	GSM462048	GSM462048.CEL	27_GSM462048.CEL	HYPT	Hypertrophic-2
27	GSE18568	GSM462049	GSM462049.CEL	27_GSM462049.CEL	HYPT	Hypertrophic-3
27	GSE18568	GSM462050	GSM462050.CEL	27_GSM462050.CEL	HYPT	Hypertrophic-4
28	GSE18506	GSM461156	GSM461156_3203-HC.CEL	28_GSM461156.CEL	BC	Bursal cells (control), biological rep 1
28	GSE18506	GSM461157	GSM461157_3204-HC.CEL	28_GSM461157.CEL	BC	Bursal cells (control), biological rep 2
28	GSE18506	GSM461158	GSM461158_3205-HC.CEL	28_GSM461158.CEL	BC	Bursal cells (control), biological rep 3
28	GSE18506	GSM461159	GSM461159_3206-HC.CEL	28_GSM461159.CEL	BCI	Bursal cells induced by SCA2, biological rep 1
28	GSE18506	GSM461160	GSM461160_3207-HC.CEL	28_GSM461160.CEL	BCI	Bursal cells induced by SCA2, biological rep 2
28	GSE18506	GSM461161	GSM461161_3208-HC.CEL	28_GSM461161.CEL	BCI	Bursal cells induced by SCA2, biological rep 3
29	GSE12675	GSM318333	GSM318333.CEL	29_GSM318333.CEL	DRW_H	DRW_H_rep1
29	GSE12675	GSM318334	GSM318334.CEL	29_GSM318334.CEL	DRW_H	DRW_H_rep2
29	GSE12675	GSM318335	GSM318335.CEL	29_GSM318335.CEL	DRW_N	DRW_N_rep1
29	GSE12675	GSM318336	GSM318336.CEL	29_GSM318336.CEL	DRW_N	DRW_N_rep2
29	GSE12675	GSM318337	GSM318337.CEL	29_GSM318337.CEL	S_H	S_H_rep1
29	GSE12675	GSM318338	GSM318338.CEL	29_GSM318338.CEL	S_H	S_H_rep2
29	GSE12675	GSM318339	GSM318339.CEL	29_GSM318339.CEL	S_N	S_N_rep1
29	GSE12675	GSM318340	GSM318340.CEL	29_GSM318340.CEL	S_N	S_N_rep2
29	GSE12675	GSM318341	GSM318341.CEL	29_GSM318341.CEL	T_H	T_H_rep1
29	GSE12675	GSM318342	GSM318342.CEL	29_GSM318342.CEL	T_H	T_H_rep2
29	GSE12675	GSM318343	GSM318343.CEL	29_GSM318343.CEL	T_N	T_N_rep1
29	GSE12675	GSM318344	GSM318344.CEL	29_GSM318344.CEL	T_N	T_N_rep2
30	GSE16081	GSM402240	GSM402240.CEL	30_GSM402240.CEL	FAE	Gallus gallus bursal FAE_rep1
30	GSE16081	GSM402521	GSM402521.CEL	30_GSM402521.CEL	FAE	Gallus gallus bursal FAE_rep2
30	GSE16081	GSM402523	GSM402523.CEL	30_GSM402523.CEL	IFE	Gallus gallus bursal IFE_rep1
30	GSE16081	GSM402525	GSM402525.CEL	30_GSM402525.CEL	IFE	Gallus gallus bursal IFE_rep2
31	GSE16064	GSM402352	GSM402352.CEL	31_GSM402352.CEL	F	Embryo at Day 1, female biological replicate 1
31	GSE16064	GSM402353	GSM402353.CEL	31_GSM402353.CEL	F	Embryo at Day 1, female biological replicate 2
31	GSE16064	GSM402354	GSM402354.CEL	31_GSM402354.CEL	M	Embryo at Day 1, male biological replicate 1
31	GSE16064	GSM402355	GSM402355.CEL	31_GSM402355.CEL	F	Embryo at Day 1, female biological replicate 3
31	GSE16064	GSM402356	GSM402356.CEL	31_GSM402356.CEL	M	Embryo at Day 1, male biological replicate 2
31	GSE16064	GSM402357	GSM402357.CEL	31_GSM402357.CEL	M	Embryo at Day 1, male biological replicate 3
31	GSE16064	GSM402358	GSM402358.CEL	31_GSM402358.CEL	M	Embryo at Day 1, male biological replicate 4
31	GSE16064	GSM402359	GSM402359.CEL	31_GSM402359.CEL	F	Embryo at Day 1, female biological replicate 4
31	GSE16064	GSM402360	GSM402360.CEL	31_GSM402360.CEL	F	Embryo at Day 1, female biological replicate 5
31	GSE16064	GSM402361	GSM402361.CEL	31_GSM402361.CEL	F	Embryo at Day 1, female biological replicate 6
31	GSE16064	GSM402362	GSM402362.CEL	31_GSM402362.CEL	M	Embryo at Day 1, male biological replicate 5
31	GSE16064	GSM402363	GSM402363.CEL	31_GSM402363.CEL	M	Embryo at Day 1, male biological replicate 6
31	GSE16064	GSM402364	GSM402364.CEL	31_GSM402364.CEL	M	Embryo at Day 1, male biological replicate 7
31	GSE16064	GSM402365	GSM402365.CEL	31_GSM402365.CEL	F	Embryo at Day 1, female biological replicate 7
31	GSE16064	GSM402366	GSM402366.CEL	31_GSM402366.CEL	F	Embryo at Day 1, female biological replicate 8
31	GSE16064	GSM402367	GSM402367.CEL	31_GSM402367.CEL	M	Embryo at Day 1, male biological replicate 8
31	GSE16064	GSM402368	GSM402368.CEL	31_GSM402368.CEL	F	Embryo at Day 1, female biological replicate 9
31	GSE16064	GSM402369	GSM402369.CEL	31_GSM402369.CEL	M	Embryo at Day 1, male biological replicate 9
32	GSE15382	GSM385945	GSM385945.CEL	32_GSM385945.CEL	E6.5_c-hairy1_	E6.5 retina RCAS c-hairy1 rep1
32	GSE15382	GSM385946	GSM385946.CEL	32_GSM385946.CEL	E6.5_c-hairy1_	E6.5 retina RCAS c-hairy1 rep2
32	GSE15382	GSM385947	GSM385947.CEL	32_GSM385947.CEL	E6.5_control_	E6.5 retina RCAS control rep1
32	GSE15382	GSM385948	GSM385948.CEL	32_GSM385948.CEL	E6.5_control_	E6.5 retina RCAS control rep2
32	GSE15382	GSM385949	GSM385949.CEL	32_GSM385949.CEL	E6.5_Delta_	E6.5 retina RCAS Delta rep1
32	GSE15382	GSM385950	GSM385950.CEL	32_GSM385950.CEL	E6.5_Delta_	E6.5 retina RCAS Delta rep2
32	GSE15382	GSM385951	GSM385951.CEL	32_GSM385951.CEL	E6.5_Wnt2b_	E6.5 retina RCAS Wnt2b rep1
32	GSE15382	GSM385952	GSM385952.CEL	32_GSM385952.CEL	E6.5_Wnt2b_	E6.5 retina RCAS Wnt2b rep2
33	GSE15413	GSM386831	GSM386831.CEL	33_GSM386831.CEL	D0L	Day 0 Chick Liver- Replicate #1
33	GSE15413	GSM386832	GSM386832.CEL	33_GSM386832.CEL	D0L	Day 0 Chick Liver- Replicate #2
33	GSE15413	GSM386833	GSM386833.CEL	33_GSM386833.CEL	D0L	Day 0 Chick Liver- Replicate #3
33	GSE15413	GSM386834	GSM386834.CEL	33_GSM386834.CEL	D7L	Day 7 Chick Liver- Replicate #1
33	GSE15413	GSM386835	GSM386835.CEL	33_GSM386835.CEL	D7L	Day 7 Chick Liver- Replicate #2
33	GSE15413	GSM386836	GSM386836.CEL	33_GSM386836.CEL	D7L	Day 7 Chick Liver- Replicate #3
33	GSE15413	GSM386837	GSM386837.CEL	33_GSM386837.CEL	D0B	Day 0 Chick Whole Brain- Replicate #1
33	GSE15413	GSM386838	GSM386838.CEL	33_GSM386838.CEL	D0B	Day 0 Chick Whole Brain- Replicate #2
33	GSE15413	GSM386839	GSM386839.CEL	33_GSM386839.CEL	D0B	Day 0 Chick Whole Brain- Replicate #3
33	GSE15413	GSM386840	GSM386840.CEL	33_GSM386840.CEL	D7B	Day 7 Chick Whole Brain- Replicate #1
33	GSE15413	GSM386841	GSM386841.CEL	33_GSM386841.CEL	D7B	Day 7 Chick Whole Brain- Replicate #2
33	GSE15413	GSM386842	GSM386842.CEL	33_GSM386842.CEL	D7B	Day 7 Chick Whole Brain- Replicate #3
33	GSE15413	GSM386843	GSM386843.CEL	33_GSM386843.CEL	D0D	Day 0 Chick Duodenum- Replicate #1
33	GSE15413	GSM386844	GSM386844.CEL	33_GSM386844.CEL	D0D	Day 0 Chick Duodenum- Replicate #2
33	GSE15413	GSM386845	GSM386845.CEL	33_GSM386845.CEL	D0D	Day 0 Chick Duodenum- Replicate #3
33	GSE15413	GSM386846	GSM386846.CEL	33_GSM386846.CEL	D7D	Day 7 Chick Duodenum- Replicate #1
33	GSE15413	GSM386847	GSM386847.CEL	33_GSM386847.CEL	D7D	Day 7 Chick Duodenum- Replicate #2
33	GSE15413	GSM386848	GSM386848.CEL	33_GSM386848.CEL	D7D	Day 7 Chick Duodenum- Replicate #3
33	GSE15413	GSM386849	GSM386849.CEL	33_GSM386849.CEL	D0M	Day 0 Chick Breast Muscle- Replicate #1
33	GSE15413	GSM386850	GSM386850.CEL	33_GSM386850.CEL	D0M	Day 0 Chick Breast Muscle- Replicate #2
33	GSE15413	GSM386851	GSM386851.CEL	33_GSM386851.CEL	D0M	Day 0 Chick Breast Muscle- Replicate #3
33	GSE15413	GSM386852	GSM386852.CEL	33_GSM386852.CEL	D7M	Day 7 Chick Breast Muscle- Replicate #1
33	GSE15413	GSM386853	GSM386853.CEL	33_GSM386853.CEL	D7M	Day 7 Chick Breast Muscle- Replicate #2
33	GSE15413	GSM386854	GSM386854.CEL	33_GSM386854.CEL	D7M	Day 7 Chick Breast Muscle- Replicate #3
34	GSE9251	GSM234861	GSM234861.CEL	34_GSM234861.CEL	Broiler_1d	Broiler_1d_rep1
34	GSE9251	GSM234862	GSM234862.CEL	34_GSM234862.CEL	Broiler_1d	Broiler_1d_rep2
34	GSE9251	GSM234863	GSM234863.CEL	34_GSM234863.CEL	Broiler_1d	Broiler_1d_rep3
34	GSE9251	GSM234864	GSM234864.CEL	34_GSM234864.CEL	Broiler_2w	Broiler_2w_rep1
34	GSE9251	GSM234865	GSM234865.CEL	34_GSM234865.CEL	Broiler_2w	Broiler_2w_rep2
34	GSE9251	GSM234866	GSM234866.CEL	34_GSM234866.CEL	Broiler_2w	Broiler_2w_rep3
34	GSE9251	GSM234867	GSM234867.CEL	34_GSM234867.CEL	Broiler_4w	Broiler_4w_rep1
34	GSE9251	GSM234868	GSM234868.CEL	34_GSM234868.CEL	Broiler_4w	Broiler_4w_rep2
34	GSE9251	GSM234869	GSM234869.CEL	34_GSM234869.CEL	Broiler_4w	Broiler_4w_rep3
34	GSE9251	GSM234870	GSM234870.CEL	34_GSM234870.CEL	Broiler_6w	Broiler_6w_rep1
34	GSE9251	GSM234871	GSM234871.CEL	34_GSM234871.CEL	Broiler_6w	Broiler_6w_rep2
34	GSE9251	GSM234872	GSM234872.CEL	34_GSM234872.CEL	Broiler_6w	Broiler_6w_rep3
34	GSE9251	GSM234873	GSM234873.CEL	34_GSM234873.CEL	Broiler_8w	Broiler_8w_rep1
34	GSE9251	GSM234874	GSM234874.CEL	34_GSM234874.CEL	Broiler_8w	Broiler_8w_rep2
34	GSE9251	GSM234875	GSM234875.CEL	34_GSM234875.CEL	Broiler_8w	Broiler_8w_rep3
34	GSE9251	GSM234876	GSM234876.CEL	34_GSM234876.CEL	Layer_1d	Layer_1d_rep1
34	GSE9251	GSM234877	GSM234877.CEL	34_GSM234877.CEL	Layer_1d	Layer_1d_rep2
34	GSE9251	GSM234878	GSM234878.CEL	34_GSM234878.CEL	Layer_1d	Layer_1d_rep3
34	GSE9251	GSM234879	GSM234879.CEL	34_GSM234879.CEL	Layer_2w	Layer_2w_rep1
34	GSE9251	GSM234880	GSM234880.CEL	34_GSM234880.CEL	Layer_2w	Layer_2w_rep2
34	GSE9251	GSM234881	GSM234881.CEL	34_GSM234881.CEL	Layer_2w	Layer_2w_rep3
34	GSE9251	GSM234882	GSM234882.CEL	34_GSM234882.CEL	Layer_4w	Layer_4w_rep1
34	GSE9251	GSM234883	GSM234883.CEL	34_GSM234883.CEL	Layer_4w	Layer_4w_rep2
34	GSE9251	GSM234884	GSM234884.CEL	34_GSM234884.CEL	Layer_4w	Layer_4w_rep3
34	GSE9251	GSM234885	GSM234885.CEL	34_GSM234885.CEL	Layer_6w	Layer_6w_rep1
34	GSE9251	GSM234886	GSM234886.CEL	34_GSM234886.CEL	Layer_6w	Layer_6w_rep2
34	GSE9251	GSM234887	GSM234887.CEL	34_GSM234887.CEL	Layer_6w	Layer_6w_rep3
34	GSE9251	GSM234888	GSM234888.CEL	34_GSM234888.CEL	Layer_8w	Layer_8w_rep1
34	GSE9251	GSM234889	GSM234889.CEL	34_GSM234889.CEL	Layer_8w	Layer_8w_rep2
34	GSE9251	GSM234890	GSM234890.CEL	34_GSM234890.CEL	Layer_8w	Layer_8w_rep3
35	GSE11597	GSM293159	GSM293159.CEL	35_GSM293159.CEL	WT	Wild type DT40, FCS batch 1; DT40 1 C6
35	GSE11597	GSM293160	GSM293160.CEL	35_GSM293160.CEL	WT	Wild type DT40, FCS batch 1; DT40 1 C24
35	GSE11597	GSM293161	GSM293161.CEL	35_GSM293161.CEL	WT	Wild type DT40, FCS batch 2; DT40 2 C6
35	GSE11597	GSM293162	GSM293162.CEL	35_GSM293162.CEL	WT	Wild type DT40, FCS batch 2; DT40 2 C24
35	GSE11597	GSM293163	GSM293163.CEL	35_GSM293163.CEL	WT	Wild type DT40, FCS batch 3; DT40 3 C6
35	GSE11597	GSM293164	GSM293164.CEL	35_GSM293164.CEL	WT	Wild type DT40, FCS batch 3; DT40 3 C24
35	GSE11597	GSM293165	GSM293165.CEL	35_GSM293165.CEL	WT	Wild type DT40, FCS batch 1; DT40 1 S2
35	GSE11597	GSM293166	GSM293166.CEL	35_GSM293166.CEL	WT	Wild type DT40, FCS batch 1; DT40 1 S6
35	GSE11597	GSM293167	GSM293167.CEL	35_GSM293167.CEL	WT	Wild type DT40, FCS batch 2; DT40 2 S6
35	GSE11597	GSM293168	GSM293168.CEL	35_GSM293168.CEL	WT	Wild type DT40, FCS batch 3; DT40 3 S6
35	GSE11597	GSM293169	GSM293169.CEL	35_GSM293169.CEL	KOUT	Btk knock out DT40, FCS batch 1; B7.10 1 C6
35	GSE11597	GSM293170	GSM293170.CEL	35_GSM293170.CEL	KOUT	Btk knock out DT40, FCS batch 1; B7.10 1 C24
35	GSE11597	GSM293171	GSM293171.CEL	35_GSM293171.CEL	KOUT	Btk knock out DT40, FCS batch 2; B7.10 2 C6
35	GSE11597	GSM293172	GSM293172.CEL	35_GSM293172.CEL	KOUT	Btk knock out DT40, FCS batch 2; B7.10 2 C24
35	GSE11597	GSM293173	GSM293173.CEL	35_GSM293173.CEL	KOUT	Btk knock out DT40, FCS batch 3; B7.10 3 C6
35	GSE11597	GSM293174	GSM293174.CEL	35_GSM293174.CEL	KOUT	Btk knock out DT40, FCS batch 3; B7.10 3 C24
35	GSE11597	GSM293175	GSM293175.CEL	35_GSM293175.CEL	KOUT	Btk knock out DT40, FCS batch 1; B7.10 1 S2
35	GSE11597	GSM293176	GSM293176.CEL	35_GSM293176.CEL	KOUT	Btk knock out DT40, FCS batch 1; B7.10 1 S6
35	GSE11597	GSM293177	GSM293177.CEL	35_GSM293177.CEL	KOUT	Btk knock out DT40, FCS batch 2; B7.10 2 S6
35	GSE11597	GSM293178	GSM293178.CEL	35_GSM293178.CEL	KOUT	Btk knock out DT40, FCS batch 3; B7.10 3 S6
35	GSE11597	GSM293179	GSM293179.CEL	35_GSM293179.CEL	KOUT2	Btk knock out DT40 reconstituted with human BTK , FCS batch 1; B41-13 1 C6
35	GSE11597	GSM293180	GSM293180.CEL	35_GSM293180.CEL	KOUT3	Btk knock out DT40 reconstituted with human BTK , FCS batch 1; B41-13 1 C24
35	GSE11597	GSM293181	GSM293181.CEL	35_GSM293181.CEL	KOUT4	Btk knock out DT40 reconstituted with human BTK , FCS batch 1; B41-13 1 S2
35	GSE11597	GSM293182	GSM293182.CEL	35_GSM293182.CEL	KOUT5	Btk knock out DT40 reconstituted with human BTK , FCS batch 1; B41-13 1 S6
35	GSE11597	GSM293183	GSM293183.CEL	35_GSM293183.CEL	KOUT6	Btk knock out DT40 reconstituted with kinase inactive human BTK , FCS batch 1; B46-5 1 C6
35	GSE11597	GSM293184	GSM293184.CEL	35_GSM293184.CEL	KOUT7	Btk knock out DT40 reconstituted with kinase inactive human BTK , FCS batch 1; B46-5 1 C24
35	GSE11597	GSM293185	GSM293185.CEL	35_GSM293185.CEL	KOUT8	Btk knock out DT40 reconstituted with kinase inactive human BTK , FCS batch 1; B46-5 1 S2
35	GSE11597	GSM293186	GSM293186.CEL	35_GSM293186.CEL	KOUT9	Btk knock out DT40 reconstituted with kinase inactive human BTK , FCS batch 1; B46-5 1 S6
36	GSE10538	GSM264617	GSM264617.CEL	36_GSM264617.CEL	E7SF3	Regulation of the RPE ( retinal pigment epithelium) transcriptome by the neural retina (E7SF3-1)
36	GSE10538	GSM264754	GSM264754.CEL	36_GSM264754.CEL	E7SF4	Regulation of the RPE (retinal pigment epithelium) transcriptome by the neural retina (E7SF3-2)
36	GSE10538	GSM264759	GSM264759.CEL	36_GSM264759.CEL	E7SF5	Regulation of the RPE (retinal pigment epithelium) transcriptome by the neural retina (E7SF3-3)
36	GSE10538	GSM264812	GSM264812.CEL	36_GSM264812.CEL	E7SF3-Ser-1	Regulation of the RPE (retinal pigment epithelium) transcriptome by the neural retina (E7SF3-Ser-1)
36	GSE10538	GSM264851	GSM264851.CEL	36_GSM264851.CEL	E7SF3-Ser-2	Regulation of the RPE (retinal pigment epithelium) transcriptome by the neural retina (E7SF3-Ser-2)
36	GSE10538	GSM264860	GSM264860.CEL	36_GSM264860.CEL	E7SF3-Ser-3	Regulation of the RPE (retinal pigment epithelium) transcriptome by the neural retina (E7SF3-SER-3)
36	GSE10538	GSM265060	GSM265060.CEL	36_GSM265060.CEL	E7CM-SER-SER-1	Regulation of the RPE (retinal pigment epithelium) transcriptome by the neural retina (E7CM-SER-SER-1)
36	GSE10538	GSM265073	GSM265073.CEL	36_GSM265073.CEL	E7CM-SER-SER-2	Regulation of the RPE (retinal pigment epithelium) transcriptome by the neural retina (E7CM-SER-SER-2)
36	GSE10538	GSM265369	GSM265369.CEL	36_GSM265369.CEL	E7CM-SER-SER-3	Regulation of the RPE (retinal pigment epithelium) transcriptome by the neural retina (E7CM-SER-SER-3)
36	GSE10538	GSM265371	GSM265371.CEL	36_GSM265371.CEL	E7RCSF3	Regulation of the RPE (retinal pigment epithelium) transcriptome by the neural retina (E7RCSF3-1)
36	GSE10538	GSM265372	GSM265372.CEL	36_GSM265372.CEL	E7RCSF3	Regulation of the RPE (retinal pigment epithelium) transcriptome by the neural retina (E7RCSF3-2)
36	GSE10538	GSM265374	GSM265374.CEL	36_GSM265374.CEL	E7RCSF3	Regulation of the RPE (retinal pigment epithelium) transcriptome by the neural retina (E7RCSF3-3)
36	GSE10538	GSM266118	GSM266118.CEL	36_GSM266118.CEL	E14SF3	Regulation of the RPE (retinal pigment epithelium) transcriptome by the neural retina (E14SF3-1)
36	GSE10538	GSM266120	GSM266120.CEL	36_GSM266120.CEL	E14SF3	Regulation of the RPE (retinal pigment epithelium) transcriptome by the neural retina (E14SF3-2)
36	GSE10538	GSM266122	GSM266122.CEL	36_GSM266122.CEL	E14SF3	Regulation of the RPE (retinal pigment epithelium) transcriptome by the neural retina (E14SF3-3)
36	GSE10538	GSM266123	GSM266123.CEL	36_GSM266123.CEL	E14SF3-SER	Regulation of the RPE (retinal pigment epithelium) transcriptome by the neural retina (E14SF3-SER-1)
36	GSE10538	GSM266125	GSM266125.CEL	36_GSM266125.CEL	E14SF3-SER	Regulation of the RPE (retinal pigment epithelium) transcriptome by the neural retina (E14SF3-SER-3)
36	GSE10538	GSM266126	GSM266126.CEL	36_GSM266126.CEL	E14CM-SER-SER	Regulation of the RPE (retinal pigment epithelium) transcriptome by the neural retina (E14CM-SER-SER-1)
36	GSE10538	GSM266312	GSM266312.CEL	36_GSM266312.CEL	E14CM-SER-SER	Regulation of the RPE (retinal pigment epithelium) transcriptome by the neural retina (E14CM-SER-SER-2)
36	GSE10538	GSM266313	GSM266313.CEL	36_GSM266313.CEL	E14CM-SER-SER	Regulation of the RPE (retinal pigment epithelium) transcriptome by the neural retina (E14CM-SER-SER-3)
36	GSE10538	GSM266314	GSM266314.CEL	36_GSM266314.CEL	E14RCSF3	Regulation of the RPE (retinal pigment epithelium) transcriptome by the neural retina (E14RCSF3-1)
36	GSE10538	GSM266315	GSM266315.CEL	36_GSM266315.CEL	E14RCSF3	Regulation of the RPE (retinal pigment epithelium) transcriptome by the neural retina (E14RCSF3-2)
36	GSE10538	GSM266316	GSM266316.CEL	36_GSM266316.CEL	E14RCSF3	Regulation of the RPE (retinal pigment epithelium) transcriptome by the neural retina (E14RCSF3-3)
36	GSE10538	GSM266704	GSM266704.CEL	36_GSM266704.CEL	E14SF3-SER	Regulation of the RPE (retinal pigment epithelium) transcriptome by the neural retina (E14SF3-SER-2)
37	GSE12268	GSM308025	GSM308025.CEL	37_GSM308025.CEL	FBR	Female brain repl 1 at stage 29
37	GSE12268	GSM308027	GSM308027.CEL	37_GSM308027.CEL	FBR	Female brain repl 2 at stage 29
37	GSE12268	GSM308045	GSM308045.CEL	37_GSM308045.CEL	FBR	Female brain repl 3 at stage 29
37	GSE12268	GSM308046	GSM308046.CEL	37_GSM308046.CEL	MBR	Male brain repl 1 at stage 29
37	GSE12268	GSM308066	GSM308066.CEL	37_GSM308066.CEL	MBR	Male brain repl 2 at stage 29
37	GSE12268	GSM308083	GSM308083.CEL	37_GSM308083.CEL	MBR	Male brain repl 3 at stage 29
38	GSE11439	GSM288503	GSM288503.CEL	38_GSM288503.CEL	RPL	retina-plus_lens-rep1
38	GSE11439	GSM288504	GSM288504.CEL	38_GSM288504.CEL	RPL	retina-plus_lens-rep2
38	GSE11439	GSM288505	GSM288505.CEL	38_GSM288505.CEL	RPL	retina-plus_lens-rep3
38	GSE11439	GSM288506	GSM288506.CEL	38_GSM288506.CEL	RPL	retina-plus_lens-rep4
38	GSE11439	GSM288507	GSM288507.CEL	38_GSM288507.CEL	RCTRL	retina-control-rep1
38	GSE11439	GSM288508	GSM288508.CEL	38_GSM288508.CEL	RCTRL	retina-control-rep2
38	GSE11439	GSM288509	GSM288509.CEL	38_GSM288509.CEL	RCTRL	retina-control-rep3
38	GSE11439	GSM288510	GSM288510.CEL	38_GSM288510.CEL	RCTRL	retina-control-rep4
39	GSE8010	GSM197816	GSM197816.CEL	39_GSM197816.CEL	Lean	Lean line chickens, biological rep1
39	GSE8010	GSM197817	GSM197817.CEL	39_GSM197817.CEL	Lean	Lean line chickens, biological rep2
39	GSE8010	GSM197818	GSM197818.CEL	39_GSM197818.CEL	Lean	Lean line chickens, biological rep3
39	GSE8010	GSM197819	GSM197819.CEL	39_GSM197819.CEL	Lean	Lean line chickens, biological rep4
39	GSE8010	GSM197820	GSM197820.CEL	39_GSM197820.CEL	Lean	Lean line chickens, biological rep5
39	GSE8010	GSM197821	GSM197821.CEL	39_GSM197821.CEL	Fat	Fat line chickens, biological rep1
39	GSE8010	GSM197822	GSM197822.CEL	39_GSM197822.CEL	Fat	Fat line chickens, biological rep2
39	GSE8010	GSM197823	GSM197823.CEL	39_GSM197823.CEL	Fat	Fat line chickens, biological rep3
39	GSE8010	GSM197824	GSM197824.CEL	39_GSM197824.CEL	Fat	Fat line chickens, biological rep4
39	GSE8010	GSM197825	GSM197825.CEL	39_GSM197825.CEL	Fat	Fat line chickens, biological rep5
40	GSE8483	GSM210532	GSM210532.cel	40_GSM210532.cel	wt	wild type #1
40	GSE8483	GSM210533	GSM210533.cel	40_GSM210533.cel	wt	wild-type #2
40	GSE8483	GSM210534	GSM210534.cel	40_GSM210534.cel	K11	K11 #1
40	GSE8483	GSM210535	GSM210535.cel	40_GSM210535.cel	K11	K11 #2
40	GSE8483	GSM210536	GSM210536.CEL	40_GSM210536.CEL	K11_5	K11-5 #1
40	GSE8483	GSM210537	GSM210537.CEL	40_GSM210537.CEL	K11_5	K11-5 #2
41	GSE10231	GSM258164	GSM258164.CEL	41_GSM258164.CEL	DPF-F1	DPF- F1 1 Gallus gallus Affymetrix array
41	GSE10231	GSM258165	GSM258165.CEL	41_GSM258165.CEL	DPF-F1	DPF- F1 2 Gallus gallus Affymetrix array
41	GSE10231	GSM258166	GSM258166.CEL	41_GSM258166.CEL	HG-F1	HG- F1 2 Gallus gallus Affymetrix array
41	GSE10231	GSM258167	GSM258167.CEL	41_GSM258167.CEL	HG-F1	HG- F1 1 Gallus gallus Affymetrix array
41	GSE10231	GSM258168	GSM258168.CEL	41_GSM258168.CEL	HG+F1	HG+ F1 1 Gallus gallus Affymetrix array
41	GSE10231	GSM258169	GSM258169.CEL	41_GSM258169.CEL	HG+F1	HG+ F1 2 Gallus gallus Affymetrix array
41	GSE10231	GSM258170	GSM258170.CEL	41_GSM258170.CEL	DPF+F1	DPF+ F1 1 Gallus gallus Affymetrix array
41	GSE10231	GSM258171	GSM258171.CEL	41_GSM258171.CEL	DPF+F1	DPF+ F1 2 Gallus gallus Affymetrix array
42	GSE8495	GSM210698	GSM210698.CEL	42_GSM210698.CEL	D18E	embryonic day 18 chick intestine
42	GSE8495	GSM210700	GSM210700.CEL	42_GSM210700.CEL	D18E	embryonic day 18 chick intestine
42	GSE8495	GSM210702	GSM210702.CEL	42_GSM210702.CEL	D18E	embryonic day 18 chick intestine
42	GSE8495	GSM210703	GSM210703.CEL	42_GSM210703.CEL	D18E	embryonic day 18 chick intestine
42	GSE8495	GSM210705	GSM210705.CEL	42_GSM210705.CEL	D20E	embryonic day 20 chick intestine
42	GSE8495	GSM210706	GSM210706.CEL	42_GSM210706.CEL	D20E	embryonic day 20 chick intestine
42	GSE8495	GSM210708	GSM210708.CEL	42_GSM210708.CEL	D20E	embryonic day 20 chick intestine
42	GSE8495	GSM210709	GSM210709.CEL	42_GSM210709.CEL	D20E	embryonic day 20 chick intestine
42	GSE8495	GSM210711	GSM210711.CEL	42_GSM210711.CEL	HD	Day of hatch, chick intestine
42	GSE8495	GSM210712	GSM210712.CEL	42_GSM210712.CEL	HD	Day of hatch, chick intestine
42	GSE8495	GSM210714	GSM210714.CEL	42_GSM210714.CEL	HD	Day of hatch, chick intestine
42	GSE8495	GSM210715	GSM210715.CEL	42_GSM210715.CEL	HD	Day of hatch, chick intestine
42	GSE8495	GSM210716	GSM210716.CEL	42_GSM210716.CEL	D1I	Day1 chick intestine
42	GSE8495	GSM210717	GSM210717.CEL	42_GSM210717.CEL	D1I	Day1 chick intestine
42	GSE8495	GSM210718	GSM210718.CEL	42_GSM210718.CEL	D1I	Day1 chick intestine
42	GSE8495	GSM210719	GSM210719.CEL	42_GSM210719.CEL	D1I	Day1 chick intestine
42	GSE8495	GSM210720	GSM210720.CEL	42_GSM210720.CEL	D3I	Day3 chick intestine
42	GSE8495	GSM210721	GSM210721.CEL	42_GSM210721.CEL	D3I	Day3 chick intestine
42	GSE8495	GSM210722	GSM210722.CEL	42_GSM210722.CEL	D3I	Day3 chick intestine
42	GSE8495	GSM210723	GSM210723.CEL	42_GSM210723.CEL	D3I	Day3 chick intestine
42	GSE8495	GSM210724	GSM210724.CEL	42_GSM210724.CEL	D7I	Day7 chick intestine
42	GSE8495	GSM210725	GSM210725.CEL	42_GSM210725.CEL	D7I	Day7 chick intestine
42	GSE8495	GSM210726	GSM210726.CEL	42_GSM210726.CEL	D7I	Day7 chick intestine
42	GSE8495	GSM210727	GSM210727.CEL	42_GSM210727.CEL	D7I	Day7 chick intestine
42	GSE8495	GSM210728	GSM210728.CEL	42_GSM210728.CEL	D14I	Day14 chick intestine
42	GSE8495	GSM210729	GSM210729.CEL	42_GSM210729.CEL	D14I	Day14 chick intestine
42	GSE8495	GSM210730	GSM210730.CEL	42_GSM210730.CEL	D14I	Day14 chick intestine
42	GSE8495	GSM210731	GSM210731.CEL	42_GSM210731.CEL	D14I	Day14 chick intestine
43	GSE9884	GSM249501	GSM249501.CEL	43_GSM249501.CEL	E4_RBC	E4 RBC
43	GSE9884	GSM249502	GSM249502.CEL	43_GSM249502.CEL	E4_nRBC	E4 nRBC
43	GSE9884	GSM249504	GSM249504.CEL	43_GSM249504.CEL	E4_RBC	E4_RBC_2
43	GSE9884	GSM249507	GSM249507.CEL	43_GSM249507.CEL	E6_RBC	E6_RBC
43	GSE9884	GSM249508	GSM249508.CEL	43_GSM249508.CEL	E6_RBC	E6_RBC_2
43	GSE9884	GSM249509	GSM249509.CEL	43_GSM249509.CEL	E6_nRBCs	E6_nRBCs
43	GSE9884	GSM249510	GSM249510.CEL	43_GSM249510.CEL	E6_nRBCs	E6_nRBCs_2
43	GSE9884	GSM249511	GSM249511.CEL	43_GSM249511.CEL	E6_Heart	E6_Heart
43	GSE9884	GSM249512	GSM249512.CEL	43_GSM249512.CEL	E4_nRBC	E4_nRBC_2
44	GSE8693	GSM215459	GSM215459.CEL	44_GSM215459.CEL	FEB	18 day female embryonic brain (B10)
44	GSE8693	GSM215460	GSM215460.CEL	44_GSM215460.CEL	MAR	18 day female embryonic brain (B12)
44	GSE8693	GSM215461	GSM215461.CEL	44_GSM215461.CEL	APR	18 day female embryonic brain (B20)
44	GSE8693	GSM215462	GSM215462.CEL	44_GSM215462.CEL	MAY	18 day female embryonic brain (B2)
44	GSE8693	GSM215463	GSM215463.CEL	44_GSM215463.CEL	MEB	18 day male embryonic brain (B16)
44	GSE8693	GSM215464	GSM215464.CEL	44_GSM215464.CEL	MEB	18 day male embryonic brain (B19)
44	GSE8693	GSM215465	GSM215465.CEL	44_GSM215465.CEL	MEB	18 day male embryonic brain (B21)
44	GSE8693	GSM215466	GSM215466.CEL	44_GSM215466.CEL	FEG	18 day female embryonic gonad (G12)
44	GSE8693	GSM215467	GSM215467.CEL	44_GSM215467.CEL	FEG	18 day female embryonic gonad (G20)
44	GSE8693	GSM215468	GSM215468.CEL	44_GSM215468.CEL	FEG	18 day female embryonic gonad (G2)
44	GSE8693	GSM215469	GSM215469.CEL	44_GSM215469.CEL	MEG	18 day male embryonic gonad (G16)
44	GSE8693	GSM215470	GSM215470.CEL	44_GSM215470.CEL	MEG	18 day male embryonic gonad (G19)
44	GSE8693	GSM215471	GSM215471.CEL	44_GSM215471.CEL	MEG	18 day male embryonic gonad (G21)
44	GSE8693	GSM215472	GSM215472.CEL	44_GSM215472.CEL	MEG	18 day male embryonic gonad (G9)
44	GSE8693	GSM215473	GSM215473.CEL	44_GSM215473.CEL	FEH	18 day female embryonic heart (H10)
44	GSE8693	GSM215474	GSM215474.CEL	44_GSM215474.CEL	FEH	18 day female embryonic heart (H12)
44	GSE8693	GSM215475	GSM215475.CEL	44_GSM215475.CEL	FEH	18 day female embryonic heart (H20)
44	GSE8693	GSM215476	GSM215476.CEL	44_GSM215476.CEL	FEH	18 day female embryonic heart (H2)
44	GSE8693	GSM215477	GSM215477.CEL	44_GSM215477.CEL	MEH	18 day male embryonic heart (H16)
44	GSE8693	GSM215478	GSM215478.CEL	44_GSM215478.CEL	MEH	18 day male embryonic heart (H19)
44	GSE8693	GSM215479	GSM215479.CEL	44_GSM215479.CEL	MEH	18 day male embryonic heart (H21)
45	GSE7805	GSM189423	GSM189423.CEL	45_GSM189423.CEL	ov	ov
45	GSE7805	GSM189424	GSM189424.CEL	45_GSM189424.CEL	ov	ov_A
45	GSE7805	GSM189425	GSM189425.CEL	45_GSM189425.CEL	F1	F1
45	GSE7805	GSM189426	GSM189426.CEL	45_GSM189426.CEL	F1	F1_A
45	GSE7805	GSM189427	GSM189427.CEL	45_GSM189427.CEL	Gra_F1	Gra_F1
45	GSE7805	GSM189428	GSM189428.CEL	45_GSM189428.CEL	Gra_F1	Gra_F1_A
46	GSE6543	GSM151367	GSM151367.CEL	46_GSM151367.CEL	6HC	Retina/RPE_goggled_6hr-C1
46	GSE6543	GSM151368	GSM151368.CEL	46_GSM151368.CEL	6HC	Retina/RPE_goggled_6hrC2
46	GSE6543	GSM151441	GSM151441.CEL	46_GSM151441.CEL	6HC	Retina/RPE_goggled_6hrC3
46	GSE6543	GSM151442	GSM151442.CEL	46_GSM151442.CEL	6HC	Retina/RPE_goggled_6hrC4
46	GSE6543	GSM151443	GSM151443.CEL	46_GSM151443.CEL	6HC	Retina/RPE_goggled_6hrC5
46	GSE6543	GSM151444	GSM151444.CEL	46_GSM151444.CEL	6HC	Retina/RPE_goggled_6hrC6
46	GSE6543	GSM151445	GSM151445.CEL	46_GSM151445.CEL	6HT	Retina/RPE_goggled_6hrE1
46	GSE6543	GSM151446	GSM151446.CEL	46_GSM151446.CEL	6HT	Retina/RPE_goggled_6hrE2
46	GSE6543	GSM151447	GSM151447.CEL	46_GSM151447.CEL	6HT	Retina/RPE_goggled_6hrE3
46	GSE6543	GSM151449	GSM151449.CEL	46_GSM151449.CEL	6HT	Retina/RPE_goggled_6hrE4
46	GSE6543	GSM151450	GSM151450.CEL	46_GSM151450.CEL	6HT	Retina/RPE_goggled_6hrE5
46	GSE6543	GSM151451	GSM151451.CEL	46_GSM151451.CEL	6HT	Retina/RPE_goggled_6hrE6
46	GSE6543	GSM151452	GSM151452.CEL	46_GSM151452.CEL	D3C	Retina/RPE_goggled_3dayC1
46	GSE6543	GSM151453	GSM151453.CEL	46_GSM151453.CEL	D3C	Retina/RPE_goggled_3dayC2
46	GSE6543	GSM151454	GSM151454.CEL	46_GSM151454.CEL	D3C	Retina/RPE_goggled_3dayC3
46	GSE6543	GSM151455	GSM151455.CEL	46_GSM151455.CEL	D3C	Retina/RPE_goggled_3dayC4
46	GSE6543	GSM151456	GSM151456.CEL	46_GSM151456.CEL	D3C	Retina/RPE_goggled_3dayC5
46	GSE6543	GSM151457	GSM151457.CEL	46_GSM151457.CEL	D3C	Retina/RPE_goggled_3dayC6
46	GSE6543	GSM151458	GSM151458.CEL	46_GSM151458.CEL	D3T	Retina/RPE_goggled_3dayE1
46	GSE6543	GSM151459	GSM151459.CEL	46_GSM151459.CEL	D3T	Retina/RPE_goggled_3dayE2
46	GSE6543	GSM151460	GSM151460.CEL	46_GSM151460.CEL	D3T	Retina/RPE_goggled_3dayE3
46	GSE6543	GSM151461	GSM151461.CEL	46_GSM151461.CEL	D3T	Retina/RPE_goggled_3dayE4
46	GSE6543	GSM151462	GSM151462.CEL	46_GSM151462.CEL	D3T	Retina/RPE_goggled_3dayE5
46	GSE6543	GSM151463	GSM151463.CEL	46_GSM151463.CEL	D3T	Retina/RPE_goggled_3dayE6
47	GSE7176	GSM172144	GSM172144.CEL	47_GSM172144.CEL	E7	Developmental regulation of the transcriptome of chicken retinal pigment epithelium (E7 replicate 1)
47	GSE7176	GSM172155	GSM172155.CEL	47_GSM172155.CEL	E7	Developmental regulation of the transcriptome of chicken retinal pigment epithelium (E7 replicate 2)
47	GSE7176	GSM172463	GSM172463.CEL	47_GSM172463.CEL	E7	Developmental regulation of the transcriptome of chicken retinal pigment epithelium (E7, replicate 3)
47	GSE7176	GSM172464	GSM172464.CEL	47_GSM172464.CEL	E7	Developmental regulation of the transcriptome of chicken retinal pigment epithelium (E7, replicate 4)
47	GSE7176	GSM172465	GSM172465.CEL	47_GSM172465.CEL	E10	Developmental regulation of the transcriptome of chicken retinal pigment epithelium (E10, replicate 1)
47	GSE7176	GSM172466	GSM172466.CEL	47_GSM172466.CEL	E10	Developmental regulation of the transcriptome of chicken retinal pigment epithelium (E10, replicate 2)
47	GSE7176	GSM172467	GSM172467.CEL	47_GSM172467.CEL	E10	Developmental regulation of the transcriptome of chicken retinal pigment epithelium (E10, replicate 3)
47	GSE7176	GSM172468	GSM172468.CEL	47_GSM172468.CEL	E14	Developmental regulation of the transcriptome of chicken retinal pigment epithelium (E14, replicate 1)
47	GSE7176	GSM172469	GSM172469.CEL	47_GSM172469.CEL	E14	Developmental regulation of the transcriptome of chicken retinal pigment epithelium (E14, replicate 2)
47	GSE7176	GSM172470	GSM172470.CEL	47_GSM172470.CEL	E14	Developmental regulation of the transcriptome of chicken retinal pigment epithelium (E14, replicate 3)
47	GSE7176	GSM172471	GSM172471.CEL	47_GSM172471.CEL	E18	Developmental regulation of the transcriptome of chicken retinal pigment epithelium (E18, replicate 1)
47	GSE7176	GSM172472	GSM172472.CEL	47_GSM172472.CEL	E18	Developmental regulation of the transcriptome of chicken retinal pigment epithelium (E18, replicate 2)
47	GSE7176	GSM172473	GSM172473.CEL	47_GSM172473.CEL	E18	Developmental regulation of the transcriptome of chicken retinal pigment epithelium (E18, replicate 3)
47	GSE7176	GSM172474	GSM172474.CEL	47_GSM172474.CEL	E18	Developmental regulation of the transcriptome of chicken retinal pigment epithelium (E18, replicate 4)
48	GSE5114	GSM115434	Only submitted as matrix	48_Only submitted as matrix	WT	wild type #1
48	GSE5114	GSM115435	Only submitted as matrix	48_Only submitted as matrix	WT	wild type #2
48	GSE5114	GSM115436	Only submitted as matrix	48_Only submitted as matrix	H1L	histone H1L deletion mutant #1
48	GSE5114	GSM115437	Only submitted as matrix	48_Only submitted as matrix	H1R	histone H1R deletion mutant #1
48	GSE5114	GSM115438	Only submitted as matrix	48_Only submitted as matrix	H1R	histone H1R deletion mutant #2
49	GSE6856	GSM157878	GSM157878.CEL	49_GSM157878.CEL	MA	liver, Whole tissue: Male A1_le1
49	GSE6856	GSM157879	GSM157879.CEL	49_GSM157879.CEL	FA	liver, Whole tissue: Female A1_le1
49	GSE6856	GSM157880	GSM157880.CEL	49_GSM157880.CEL	MB	liver, Whole tissue: Male B1_le1
49	GSE6856	GSM157881	GSM157881.CEL	49_GSM157881.CEL	FB	liver, Whole tissue: Female B1_le1
49	GSE6856	GSM157882	GSM157882.CEL	49_GSM157882.CEL	FC	liver, Whole tissue: Female C1_le1
49	GSE6856	GSM157883	GSM157883.CEL	49_GSM157883.CEL	MD	liver, Whole tissue: Male D1_le1
49	GSE6856	GSM157884	GSM157884.CEL	49_GSM157884.CEL	FD	liver, Whole tissue: Female D1_le1
49	GSE6856	GSM157885	GSM157885.CEL	49_GSM157885.CEL	ME	liver, Whole tissue: Male E1_le1
49	GSE6856	GSM157886	GSM157886.CEL	49_GSM157886.CEL	FE	liver, Whole tissue: Female E1_le1
50	GSE6844	GSM157818	GSM157818.cel	50_GSM157818.cel	WB	brain, Whole brain: total RNA_le1
50	GSE6844	GSM157819	GSM157819.cel	50_GSM157819.cel	BMB	brain, Whole brain: Male B_e1_le1
50	GSE6844	GSM157820	GSM157820.cel	50_GSM157820.cel	BMC	brain, Whole brain: Male C_e1_le1
50	GSE6844	GSM157821	GSM157821.cel	50_GSM157821.cel	BMD	brain, Whole brain: Male D_e1_le1
50	GSE6844	GSM157822	GSM157822.cel	50_GSM157822.cel	BME	brain, Whole brain: Male E_e1_le1
50	GSE6844	GSM157823	GSM157823.cel	50_GSM157823.cel	BFA	brain, Whole brain: Female A_e1_le1
50	GSE6844	GSM157824	GSM157824.cel	50_GSM157824.cel	BFB	brain, Whole brain: Female B_e1_le1
50	GSE6844	GSM157825	GSM157825.cel	50_GSM157825.cel	BFC	brain, Whole brain: Female C_e1_le1
50	GSE6844	GSM157826	GSM157826.cel	50_GSM157826.cel	BFD	brain, Whole brain: Female D_e1_le1
50	GSE6844	GSM157827	GSM157827.cel	50_GSM157827.cel	BFE	brain, Whole brain: Female E_e1_le1
51	GSE6843	GSM157808	GSM157808.cel	51_GSM157808.cel	HMA	heart, Whole tissue: Male AH_le1
51	GSE6843	GSM157809	GSM157809.cel	51_GSM157809.cel	HFA	heart, Whole tissue: Female AH_le1
51	GSE6843	GSM157810	GSM157810.cel	51_GSM157810.cel	HMB	heart, Whole tissue: Male BH_le1
51	GSE6843	GSM157811	GSM157811.cel	51_GSM157811.cel	HFB	heart, Whole tissue: Female BH_le1
51	GSE6843	GSM157812	GSM157812.cel	51_GSM157812.cel	HMC	heart, Whole tissue: male CH_le1
51	GSE6843	GSM157813	GSM157813.cel	51_GSM157813.cel	HFC	heart, Whole tissue: Female CH_le1
51	GSE6843	GSM157814	GSM157814.CEL	51_GSM157814.CEL	HMD	heart, Whole tissue: Male DH_le1
51	GSE6843	GSM157815	GSM157815.CEL	51_GSM157815.CEL	HFD	heart, Whole tissue: Female DH_le1
51	GSE6843	GSM157816	GSM157816.CEL	51_GSM157816.CEL	HME	heart, Whole tissue: Male EH_le1
51	GSE6843	GSM157817	GSM157817.CEL	51_GSM157817.CEL	HFE	heart, Whole tissue: Female EH_le1
52	GSE6868	GSM158353	GSM158353.CEL	52_GSM158353.CEL	CHMC	Homocysteine experiment control 2
52	GSE6868	GSM158354	GSM158354.CEL	52_GSM158354.CEL	CHMC	Homocysteine experiment control 1
52	GSE6868	GSM158356	GSM158356.CEL	52_GSM158356.CEL	CHMC	Homocysteine experiment control 3
52	GSE6868	GSM158358	GSM158358.CEL	52_GSM158358.CEL	THMC	Homocysteine experiment treated 1
52	GSE6868	GSM158366	GSM158366.CEL	52_GSM158366.CEL	THMC	Homocysteine experiment treated 2
52	GSE6868	GSM158368	GSM158368.CEL	52_GSM158368.CEL	THMC	Homocysteine experiment treated 3
53	E-MEXP-2062	Bc1.CEL	Bc1.CEL	53_Bc1.CEL	BC	bursa of FabriciusfemaleBcl6-/-B cellBcl6KO 1
53	E-MEXP-2062	Bc2.CEL	Bc2.CEL	53_Bc2.CEL	BC	bursa of FabriciusfemaleBcl6-/-B cellBcl6KO 2
53	E-MEXP-2062	Bc3.CEL	Bc3.CEL	53_Bc3.CEL	BC	bursa of FabriciusfemaleBcl6-/-B cellBcl6KO 3
53	E-MEXP-2062	WT1.CEL	WT1.CEL	53_WT1.CEL	WT	bursa of Fabriciusfemalewild typeB cellWT 1
53	E-MEXP-2062	WT2.CEL	WT2.CEL	53_WT2.CEL	WT	bursa of Fabriciusfemalewild typeB cellWT 2
53	E-MEXP-2062	WT3.CEL	WT3.CEL	53_WT3.CEL	WT	bursa of Fabriciusfemalewild typeB cellWT 3
54	E-MEXP-2212	CC11	CC11.CEL	54_CC11.CEL	file1	GFP 14h_Transfected FACS neural cells_EMBRIO
54	E-MEXP-2212	CC1	CC1.CEL	54_CC1.CEL	file2	Gli3A 36h_Transfected FACS neural cells_EMBRIO
54	E-MEXP-2212	CC13	CC13.CEL	54_CC13.CEL	file3	GFP 14h_Transfected FACS neural cells_EMBRIO
54	E-MEXP-2212	CC29	CC29.CEL	54_CC29.CEL	file4	Ptc1DeltaLoop2 14h_Transfected FACS neural cells_EMBRIO
54	E-MEXP-2212	CC39	CC39.CEL	54_CC39.CEL	file5	Gli3A 14h_Transfected FACS neural cells_EMBRIO
54	E-MEXP-2212	CC5	CC5.CEL	54_CC5.CEL	file6	Gli3A 36h_Transfected FACS neural cells_EMBRIO
54	E-MEXP-2212	CC32	CC32.CEL	54_CC32.CEL	file7	GFP 14h_Transfected FACS neural cells_EMBRIO
54	E-MEXP-2212	CC3	CC3.CEL	54_CC3.CEL	file8	GFP 36h_Transfected FACS neural cells_EMBRIO
54	E-MEXP-2212	CC10	CC10.CEL	54_CC10.CEL	file9	Gli3A 14h_Transfected FACS neural cells_EMBRIO
54	E-MEXP-2212	CC12	CC12.CEL	54_CC12.CEL	file10	Gli3A 14h_Transfected FACS neural cells_EMBRIO
54	E-MEXP-2212	CC2	CC2.CEL	54_CC2.CEL	file11	Gli3A 36h_Transfected FACS neural cells_EMBRIO
54	E-MEXP-2212	CC6	CC6.CEL	54_CC6.CEL	file12	GFP 36h_Transfected FACS neural cells_EMBRIO
54	E-MEXP-2212	CC4	CC4.CEL	54_CC4.CEL	file13	GFP 36h_Transfected FACS neural cells_EMBRIO
54	E-MEXP-2212	CC38	CC38.CEL	54_CC38.CEL	file14	Ptc1DeltaLoop2 14h_Transfected FACS neural cells_EMBRIO
54	E-MEXP-2212	CC31	CC31.CEL	54_CC31.CEL	file15	Ptc1DeltaLoop2 14h_Transfected FACS neural cells_EMBRIO
55	Experiment E-MEXP-2642	DN22_CHICK_F3_042408.CEL	DN22_CHICK_F3_042408.CEL	55_F3_042408.CEL	72HF	E_72_Hours_Forskolin_Sample_3
55	Experiment E-MEXP-2642	DN22_CHICK_C5_061908.CEL	DN22_CHICK_C5_061908.CEL	55_C5_061908.CEL	72HC	E_72_Hours_Control_Sample_5
55	Experiment E-MEXP-2642	DN22_CHICK_48F2_061009_Chicken.CEL	DN22_CHICK_48F2_061009_Chicken.CEL	55_48F2_061009.CEL	48HF	E_48_Hours_Forskolin_Sample_1
55	Experiment E-MEXP-2642	DN22_CHICK_48C3_061009_Chicken.CEL	DN22_CHICK_48C3_061009_Chicken.CEL	55_48C3_061009.CEL	48HC	E_48_Hours_Control_Sample_3
55	Experiment E-MEXP-2642	DN22_CHICK_C2_042408.CEL	DN22_CHICK_C2_042408.CEL	55_C2_042408.CEL	72HC	E_72_Hours_Control_Sample_2
55	Experiment E-MEXP-2642	DN22_CHICK_24C2_061009_Chicken.CEL	DN22_CHICK_24C2_061009_Chicken.CEL	55_24C2_061009.CEL	24HC	E_24_Hours_Control_Sample_2
55	Experiment E-MEXP-2642	DN22_CHICK_F6_061808.CEL	DN22_CHICK_F6_061808.CEL	55_F6_061808.CEL	72HF	E_72_Hours_Forskolin_Sample_6
55	Experiment E-MEXP-2642	DN22_CHICK_24C1_061009_Chicken.CEL	DN22_CHICK_24C1_061009_Chicken.CEL	55_24C1_061009.CEL	24HC	E_24_Hours_Control_Sample_1
55	Experiment E-MEXP-2642	DN22_CHICK_C4_061808.CEL	DN22_CHICK_C4_061808.CEL	55_C4_061808.CEL	72HC	E_72_Hours_Control_Sample_4
55	Experiment E-MEXP-2642	DN22_CHICK_F2_042408.CEL	DN22_CHICK_F2_042408.CEL	55_F2_042408.CEL	72HF	E_72_Hours_Forskolin_Sample_2
55	Experiment E-MEXP-2642	DN22_CHICK_24F4_061009_Chicken.CEL	DN22_CHICK_24F4_061009_Chicken.CEL	55_24F4_061009.CEL	24HF	E_24_Hours_Forskolin_Sample_3
55	Experiment E-MEXP-2642	DN22_CHICK_48C2_061009_Chicken.CEL	DN22_CHICK_48C2_061009_Chicken.CEL	55_48C2_061009.CEL	48HC	E_48_Hours_Control_Sample_2
55	Experiment E-MEXP-2642	DN22_CHICK_C1_042408.CEL	DN22_CHICK_C1_042408.CEL	55_C1_042408.CEL	72HC	E_72_Hours_Control_Sample_1
55	Experiment E-MEXP-2642	DN22_CHICK_24C3_061009_Chicken.CEL	DN22_CHICK_24C3_061009_Chicken.CEL	55_24C3_061009.CEL	24HC	E_24_Hours_Control_Sample_3
55	Experiment E-MEXP-2642	DN22_CHICK_C3_042408.CEL	DN22_CHICK_C3_042408.CEL	55_C3_042408.CEL	72HC	E_72_Hours_Control_Sample_3
55	Experiment E-MEXP-2642	DN22_CHICK_48F5_060309_Chicken.CEL	DN22_CHICK_48F5_060309_Chicken.CEL	55_48F5_060309.CEL	48HF	E_48_Hours_Forskolin_Sample_3
55	Experiment E-MEXP-2642	DN22_CHICK_24F2_061009_Chicken.CEL	DN22_CHICK_24F2_061009_Chicken.CEL	55_24F2_061009.CEL	24HF	E_24_Hours_Forskolin_Sample_2
55	Experiment E-MEXP-2642	DN22_CHICK_F1_042408.CEL	DN22_CHICK_F1_042408.CEL	55_F1_042408.CEL	72HF	E_72_Hours_Forskolin_Sample_1
55	Experiment E-MEXP-2642	DN22_CHICK_F5_061908.CEL	DN22_CHICK_F5_061908.CEL	55_F5_061908.CEL	72HF	E_72_Hours_Forskolin_Sample_5
55	Experiment E-MEXP-2642	DN22_CHICK_48C1_061009_Chicken.CEL	DN22_CHICK_48C1_061009_Chicken.CEL	55_48C1_061009.CEL	48HC	E_48_Hours_Control_Sample_1
55	Experiment E-MEXP-2642	DN22_CHICK_48F4_060309_Chicken.CEL	DN22_CHICK_48F4_060309_Chicken.CEL	55_48F4_060309.CEL	48HF	E_48_Hours_Forskolin_Sample_2
55	Experiment E-MEXP-2642	DN22_CHICK_C6_061908.CEL	DN22_CHICK_C6_061908.CEL	55_C6_061908.CEL	72HC	E_72_Hours_Control_Sample_6
55	Experiment E-MEXP-2642	DN22_CHICK_24F1_061009_Chicken.CEL	DN22_CHICK_24F1_061009_Chicken.CEL	55_24F1_061009.CEL	24HF	E_24_Hours_Forskolin_Sample_1
55	Experiment E-MEXP-2642	DN22_CHICK_F4_061908.CEL	DN22_CHICK_F4_061908.CEL	55_F4_061908.CEL	72HF	E_72_Hours_Forskolin_Sample_4
56	E-MEXP-2721	S0383F002.CEL	S0383F002.CEL	56_S0383F002.CEL	53Bp1	53Bp1 1
56	E-MEXP-2721	S0383F009.CEL	S0383F009.CEL	56_S0383F009.CEL	53Bp1	53Bp1 2
56	E-MEXP-2721	S0383F003.CEL	S0383F003.CEL	56_S0383F003.CEL	53Bp1	53Bp1 3
56	E-MEXP-2721	S0383F013.CEL	S0383F013.CEL	56_S0383F013.CEL	WT_BP	WT 1
56	E-MEXP-2721	S0383F008.CEL	S0383F008.CEL	56_S0383F008.CEL	WT_BP	WT 2
56	E-MEXP-2721	S0383F012.CEL	S0383F012.CEL	56_S0383F012.CEL	WT_BP	WT 3
57	E-MEXP-2722	S0383F014.CEL	S0383F014.CEL	57_S0383F014.CEL	Dot1L	Dot1L 1
57	E-MEXP-2722	S0383F001.CEL	S0383F001.CEL	57_S0383F001.CEL	Dot1L	Dot1L 2
57	E-MEXP-2722	S0383F006.CEL	S0383F006.CEL	57_S0383F006.CEL	Dot1L	Dot1L 3
57	E-MEXP-2722	S0383F013.CEL	S0383F013.CEL	57_S0383F013.CEL	WTDOT	WT 1
57	E-MEXP-2722	S0383F008.CEL	S0383F008.CEL	57_S0383F008.CEL	WTDOT	WT 2
57	E-MEXP-2722	S0383F012.CEL	S0383F012.CEL	57_S0383F012.CEL	WTDOT	WT 3
58	E-MEXP-2806	DN22_CHICK_HF4_101608_Chicken.CEL	DN22_CHICK_HF4_101608_Chicken.CEL	58_HF4_101608.CEL	HF	High Frequency 1
58	E-MEXP-2806	DN22_CHICK_HF5_101608_Chicken.CEL	DN22_CHICK_HF5_101608_Chicken.CEL	58_HF5_101608.CEL	HF	High Frequency 2
58	E-MEXP-2806	DN22_CHICK_HF6_101608_Chicken.CEL	DN22_CHICK_HF6_101608_Chicken.CEL	58_HF6_101608.CEL	HF	High Frequency 3
58	E-MEXP-2806	DN22_CHICK_LF11_061009_Chicken.CEL	DN22_CHICK_LF11_061009_Chicken.CEL	58_LF11_061009.CEL	LF	Low Frequency 1
58	E-MEXP-2806	DN22_CHICK_LF13_061009_Chicken.CEL	DN22_CHICK_LF13_061009_Chicken.CEL	58_LF13_061009.CEL	LF	Low Frequency 2
58	E-MEXP-2806	DN22_CHICK_LF14_061009_Chicken.CEL	DN22_CHICK_LF14_061009_Chicken.CEL	58_LF14_061009.CEL	LF	Low Frequency 3
58	E-MEXP-2806	DN22_CHICK_MF4_101608_Chicken.CEL	DN22_CHICK_MF4_101608_Chicken.CEL	58_MF4_101608.CEL	MF	Middle Frequency 1
58	E-MEXP-2806	DN22_CHICK_MF5_101608_Chicken.CEL	DN22_CHICK_MF5_101608_Chicken.CEL	58_MF5_101608.CEL	MF	Middle Frequency 2
58	E-MEXP-2806	DN22_CHICK_MF6_101608_Chicken.CEL	DN22_CHICK_MF6_101608_Chicken.CEL	58_MF6_101608.CEL	MF	Middle Frequency 3
59	E-MEXP-3109	1429_0184Flupath_1468_G1_C2.CEL	1429_0184Flupath_1468_G1_C2.CEL	59_1429.CEL	0hbrain	0hbrain
59	E-MEXP-3109	1430_0184Flupath_1469_G1_C3.CEL	1430_0184Flupath_1469_G1_C3.CEL	59_1430.CEL	0hbrain	0hbrain
59	E-MEXP-3109	1431_0184Flupath_1470_G1_C4.CEL	1431_0184Flupath_1470_G1_C4.CEL	59_1431.CEL	0hbrain	0hbrain
59	E-MEXP-3109	1432_0184Flupath_1471_G1_C5.CEL	1432_0184Flupath_1471_G1_C5.CEL	59_1432.CEL	0hbrain	0hbrain
59	E-MEXP-3109	1435_0184Flupath_1474_G2_C10.CEL	1435_0184Flupath_1474_G2_C10.CEL	59_1435.CEL	4hbrain	4hbrain
59	E-MEXP-3109	1436_0184Flupath_1475_G2_C11.CEL	1436_0184Flupath_1475_G2_C11.CEL	59_1436.CEL	4hbrain	4hbrain
59	E-MEXP-3109	1433_0184Flupath_1472_G2_C8.CEL	1433_0184Flupath_1472_G2_C8.CEL	59_1433.CEL	4hbrain	4hbrain
59	E-MEXP-3109	1434_0184Flupath_1473_G2_C9.CEL	1434_0184Flupath_1473_G2_C9.CEL	59_1434.CEL	4hbrain	4hbrain
59	E-MEXP-3109	1437_0184Flupath_1476_G3_C14.CEL	1437_0184Flupath_1476_G3_C14.CEL	59_1437.CEL	4hbrain	4hbrain
59	E-MEXP-3109	1438_0184Flupath_1477_G3_C15.CEL	1438_0184Flupath_1477_G3_C15.CEL	59_1438.CEL	4hbrain	4hbrain
59	E-MEXP-3109	1439_0184Flupath_1478_G3_C16.CEL	1439_0184Flupath_1478_G3_C16.CEL	59_1439.CEL	4hbrain	4hbrain
59	E-MEXP-3109	1440_0184Flupath_1479_G3_C18.CEL	1440_0184Flupath_1479_G3_C18.CEL	59_1440.CEL	4hbrain	4hbrain
59	E-MEXP-3109	1441_0184Flupath_1480_G4_C19.CEL	1441_0184Flupath_1480_G4_C19.CEL	59_1441.CEL	8hbrain	8hbrain
59	E-MEXP-3109	1442_0184Flupath_1481_G4_C20.CEL	1442_0184Flupath_1481_G4_C20.CEL	59_1442.CEL	8hbrain	8hbrain
59	E-MEXP-3109	1443_0184Flupath_1482_G4_C22.CEL	1443_0184Flupath_1482_G4_C22.CEL	59_1443.CEL	8hbrain	8hbrain
59	E-MEXP-3109	1444_0184Flupath_1483_G4_C23.CEL	1444_0184Flupath_1483_G4_C23.CEL	59_1444.CEL	8hbrain	8hbrain
59	E-MEXP-3109	1445_0184Flupath_1484_G5_C26.CEL	1445_0184Flupath_1484_G5_C26.CEL	59_1445.CEL	8hbrain	8hbrain
59	E-MEXP-3109	1446_0184Flupath_1485_G5_C27.CEL	1446_0184Flupath_1485_G5_C27.CEL	59_1446.CEL	8hbrain	8hbrain
59	E-MEXP-3109	1447_0184Flupath_1486_G5_C28.CEL	1447_0184Flupath_1486_G5_C28.CEL	59_1447.CEL	8hbrain	8hbrain
59	E-MEXP-3109	1448_0184Flupath_1487_G5_C29.CEL	1448_0184Flupath_1487_G5_C29.CEL	59_1448.CEL	8hbrain	8hbrain
59	E-MEXP-3109	1449_0184Flupath_1488_G8_C43.CEL	1449_0184Flupath_1488_G8_C43.CEL	59_1449.CEL	16hbrain	16hbrain
59	E-MEXP-3109	1450_0184Flupath_1489_G8_C44.CEL	1450_0184Flupath_1489_G8_C44.CEL	59_1450.CEL	16hbrain	16hbrain
59	E-MEXP-3109	1451_0184Flupath_1490_G8_C47.CEL	1451_0184Flupath_1490_G8_C47.CEL	59_1451.CEL	16hbrain	16hbrain
59	E-MEXP-3109	1452_0184Flupath_1491_G8_C48.CEL	1452_0184Flupath_1491_G8_C48.CEL	59_1452.CEL	16hbrain	16hbrain
59	E-MEXP-3109	1453_0184Flupath_1492_G9_C49.CEL	1453_0184Flupath_1492_G9_C49.CEL	59_1453.CEL	16hbrain	16hbrain
59	E-MEXP-3109	1454_0184Flupath_1493_G9_C50.CEL	1454_0184Flupath_1493_G9_C50.CEL	59_1454.CEL	16hbrain	16hbrain
59	E-MEXP-3109	1455_0184Flupath_1494_G9_C51.CEL	1455_0184Flupath_1494_G9_C51.CEL	59_1455.CEL	16hbrain	16hbrain
59	E-MEXP-3109	1456_0184Flupath_1495_G9_C52.CEL	1456_0184Flupath_1495_G9_C52.CEL	59_1456.CEL	16hbrain	16hbrain
59	E-MEXP-3109	1464_0184Flupath_1496b_ileumG1C2_cont.CEL	1464_0184Flupath_1496b_ileumG1C2_cont.CEL	59_1464.CEL	0hileum	0hileum
59	E-MEXP-3109	1465_0184Flupath_1497b_ileumG1C3_cont.CEL	1465_0184Flupath_1497b_ileumG1C3_cont.CEL	59_1465.CEL	0hileum	0hileum
59	E-MEXP-3109	1466_0184Flupath_1498b_ileumG1C4_cont.CEL	1466_0184Flupath_1498b_ileumG1C4_cont.CEL	59_1466.CEL	0hileum	0hileum
59	E-MEXP-3109	1467_0184Flupath_1499b_ileumG1C6_cont.CEL	1467_0184Flupath_1499b_ileumG1C6_cont.CEL	59_1467.CEL	0hileum	0hileum
59	E-MEXP-3109	1469_0184Flupath_1501b_ileumG2C10_lp4h.CEL	1469_0184Flupath_1501b_ileumG2C10_lp4h.CEL	59_1469.CEL	4hileum	4hileum
59	E-MEXP-3109	1470_0184Flupath_1502b_ileumG2C11_lp4h.CEL	1470_0184Flupath_1502b_ileumG2C11_lp4h.CEL	59_1470.CEL	4hileum	4hileum
59	E-MEXP-3109	1471_0184Flupath_1503_ileumG2C12_lp4h.CEL	1471_0184Flupath_1503_ileumG2C12_lp4h.CEL	59_1471.CEL	4hileum	4hileum
59	E-MEXP-3109	1468_0184Flupath_1500b_ileumG2C9_lp4h.CEL	1468_0184Flupath_1500b_ileumG2C9_lp4h.CEL	59_1468.CEL	4hileum	4hileum
59	E-MEXP-3109	1472_0184Flupath_1504_ileumG3C15_hp4h.CEL	1472_0184Flupath_1504_ileumG3C15_hp4h.CEL	59_1472.CEL	4hileum	4hileum
59	E-MEXP-3109	1473_0184Flupath_1505_ileumG3C16_hp4h.CEL	1473_0184Flupath_1505_ileumG3C16_hp4h.CEL	59_1473.CEL	4hileum	4hileum
59	E-MEXP-3109	1474_0184Flupath_1506_ileumG3C17_hp4h.CEL	1474_0184Flupath_1506_ileumG3C17_hp4h.CEL	59_1474.CEL	4hileum	4hileum
59	E-MEXP-3109	1475_0184Flupath_1507_ileumG3C18_hp4h.CEL	1475_0184Flupath_1507_ileumG3C18_hp4h.CEL	59_1475.CEL	4hileum	4hileum
59	E-MEXP-3109	1476_0184Flupath_1508_ileumG4C21_lp8h.CEL	1476_0184Flupath_1508_ileumG4C21_lp8h.CEL	59_1476.CEL	8hileum	8hileum
59	E-MEXP-3109	1477_0184Flupath_1509_ileumG4C22_lp8h.CEL	1477_0184Flupath_1509_ileumG4C22_lp8h.CEL	59_1477.CEL	8hileum	8hileum
59	E-MEXP-3109	1478_0184Flupath_1510_ileumG4C23_lp8h.CEL	1478_0184Flupath_1510_ileumG4C23_lp8h.CEL	59_1478.CEL	8hileum	8hileum
59	E-MEXP-3109	1479_0184Flupath_1511_ileumG4C24_lp8h.CEL	1479_0184Flupath_1511_ileumG4C24_lp8h.CEL	59_1479.CEL	8hileum	8hileum
59	E-MEXP-3109	1480_0184Flupath_1512_ileumG5C27_hp8h.CEL	1480_0184Flupath_1512_ileumG5C27_hp8h.CEL	59_1480.CEL	8hileum	8hileum
59	E-MEXP-3109	1481_0184Flupath_1513_ileumG5C28_hp8h.CEL	1481_0184Flupath_1513_ileumG5C28_hp8h.CEL	59_1481.CEL	8hileum	8hileum
59	E-MEXP-3109	1482_0184Flupath_1514_ileumG5C29_hp8h.CEL	1482_0184Flupath_1514_ileumG5C29_hp8h.CEL	59_1482.CEL	8hileum	8hileum
59	E-MEXP-3109	1483_0184Flupath_1515_ileumG5C30_hp8h_2.CEL	1483_0184Flupath_1515_ileumG5C30_hp8h_2.CEL	59_1483.CEL	8hileum	8hileum
59	E-MEXP-3109	1484_0184Flupath_1516_ileumG8C44_lp16h.CEL	1484_0184Flupath_1516_ileumG8C44_lp16h.CEL	59_1484.CEL	16hileum	16hileum
59	E-MEXP-3109	1485_0184Flupath_1517_ileumG8C45_lp16h.CEL	1485_0184Flupath_1517_ileumG8C45_lp16h.CEL	59_1485.CEL	16hileum	16hileum
59	E-MEXP-3109	1486_0184Flupath_1518_ileumG8C46_lp16h.CEL	1486_0184Flupath_1518_ileumG8C46_lp16h.CEL	59_1486.CEL	16hileum	16hileum
59	E-MEXP-3109	1487_0184Flupath_1519_ileumG8C47_lp16h.CEL	1487_0184Flupath_1519_ileumG8C47_lp16h.CEL	59_1487.CEL	16hileum	16hileum
59	E-MEXP-3109	1488_0184Flupath_1520_ileumG9C50_hp16h.CEL	1488_0184Flupath_1520_ileumG9C50_hp16h.CEL	59_1488.CEL	16hileum	16hileum
59	E-MEXP-3109	1489_0184Flupath_1521_ileumG9C51_hp16h.CEL	1489_0184Flupath_1521_ileumG9C51_hp16h.CEL	59_1489.CEL	16hileum	16hileum
59	E-MEXP-3109	1490_0184Flupath_1522_ileumG9C52_hp16h.CEL	1490_0184Flupath_1522_ileumG9C52_hp16h.CEL	59_1490.CEL	16hileum	16hileum
59	E-MEXP-3109	1491_0184Flupath_1523_ileumG9C53_hp16h.CEL	1491_0184Flupath_1523_ileumG9C53_hp16h.CEL	59_1491.CEL	16hileum	16hileum
60	E-MTAB-309	75_0048_Tickle_st24_Anterior2.CEL	75_0048_Tickle_st24_Anterior2.CEL	60_75.CEL	St24_Ant	75 St24 Ant 2
60	E-MTAB-309	76_0048_Tickle_st24_Anterior3.CEL	76_0048_Tickle_st24_Anterior3.CEL	60_76.CEL	St24_Ant	76 St24 Ant 3
60	E-MTAB-309	77_0048_Tickle_st24_Anterior4.CEL	77_0048_Tickle_st24_Anterior4.CEL	60_77.CEL	St24_Ant	77 St24 Ant 4
60	E-MTAB-309	78_0048_Tickle_st24_Anterior5.CEL	78_0048_Tickle_st24_Anterior5.CEL	60_78.CEL	St24_Ant	78 St24 Ant 5
60	E-MTAB-309	79_0048_Tickle_st24_Anterior6.CEL	79_0048_Tickle_st24_Anterior6.CEL	60_79.CEL	St24_Ant	79 St24 Ant 6
60	E-MTAB-309	80_0048_Tickle_st24_Posterior2.CEL	80_0048_Tickle_st24_Posterior2.CEL	60_80.CEL	St24_Post_	80 St24 Post 2
60	E-MTAB-309	81_0048_Tickle_st24_Posterior3.CEL	81_0048_Tickle_st24_Posterior3.CEL	60_81.CEL	St24_Post_	81 St24 Post 3
60	E-MTAB-309	82_0048_Tickle_st24_Posterior4.CEL	82_0048_Tickle_st24_Posterior4.CEL	60_82.CEL	St24_Post_	82 St24 Post 4
60	E-MTAB-309	83_0048_Tickle_st24_Posterior5.CEL	83_0048_Tickle_st24_Posterior5.CEL	60_83.CEL	St24_Post_	83 St24 Post 5
60	E-MTAB-309	84_0048_Tickle_st24_Posterior6.CEL	84_0048_Tickle_st24_Posterior6.CEL	60_84.CEL	St24_Post_	84 St24 Post 6
60	E-MTAB-309	123_0048_Tickle_131_Talpid_Ant1.CEL	123_0048_Tickle_131_Talpid_Ant1.CEL	60_123.CEL	St24_Ta_Ant_1	123 St24 Ta Ant 1
60	E-MTAB-309	124_0048_Tickle_132_Talpid_Ant2.CEL	124_0048_Tickle_132_Talpid_Ant2.CEL	60_124.CEL	St24_Ta_Ant_2	124 St24 Ta Ant 2
60	E-MTAB-309	125_0048_Tickle_133_Talpid_Ant3.CEL	125_0048_Tickle_133_Talpid_Ant3.CEL	60_125.CEL	St24_Ta_Ant_3	125 St24 Ta Ant 3
60	E-MTAB-309	126_0048_Tickle_134_Talpid_Ant4.CEL	126_0048_Tickle_134_Talpid_Ant4.CEL	60_126.CEL	St24_Ta_Ant_4	126 St24 Ta Ant 4
60	E-MTAB-309	127_0048_Tickle_135_Talpid_Ant5.CEL	127_0048_Tickle_135_Talpid_Ant5.CEL	60_127.CEL	St24_Ta_Ant_5	127 St24 Ta Ant 5
60	E-MTAB-309	128_0048_Tickle_136_Talpid_Post1.CEL	128_0048_Tickle_136_Talpid_Post1.CEL	60_128.CEL	St24_Ta_Post	128 St24 Ta Post 1
60	E-MTAB-309	129_0048_Tickle_137_Talpid_Post2.CEL	129_0048_Tickle_137_Talpid_Post2.CEL	60_129.CEL	St24_Ta_Post	129 St24 Ta Post 2
60	E-MTAB-309	130_0048_Tickle_138_Talpid_Post3.CEL	130_0048_Tickle_138_Talpid_Post3.CEL	60_130.CEL	St24_Ta_Post	130 St24 Ta Post 3
60	E-MTAB-309	131_0048_Tickle_139_Talpid_Post4.CEL	131_0048_Tickle_139_Talpid_Post4.CEL	60_131.CEL	St24_Ta_Post	131 St24 Ta Post 4
60	E-MTAB-309	132_0048_Tickle_140_Talpid_Post5.CEL	132_0048_Tickle_140_Talpid_Post5.CEL	60_132.CEL	St24_Ta_Post	132 St24 Ta Post 5
61	E-MTAB-366	Chicken_HH1_1.CEL	Chicken_HH1_1.CEL	61_HH1_1.CEL	HH1	Chicken_HH1_1
61	E-MTAB-366	Chicken_HH1_2.CEL	Chicken_HH1_2.CEL	61_HH1_2.CEL	HH1	Chicken_HH1_2
61	E-MTAB-366	Chicken_HH2_1.CEL	Chicken_HH2_1.CEL	61_HH2_1.CEL	HH2	Chicken_HH2_1
61	E-MTAB-366	Chicken_HH2_2.CEL	Chicken_HH2_2.CEL	61_HH2_2.CEL	HH2	Chicken_HH2_2
61	E-MTAB-366	Chicken_HH4_1.CEL	Chicken_HH4_1.CEL	61_HH4_1.CEL	HH4	Chicken_HH4_1
61	E-MTAB-366	Chicken_HH4_2.CEL	Chicken_HH4_2.CEL	61_HH4_2.CEL	HH4	Chicken_HH4_2
61	E-MTAB-366	Chicken_HH6_1.CEL	Chicken_HH6_1.CEL	61_HH6_1.CEL	HH6	Chicken_HH6_1
61	E-MTAB-366	Chicken_HH6_2.CEL	Chicken_HH6_2.CEL	61_HH6_2.CEL	HH6	Chicken_HH6_2
61	E-MTAB-366	Chicken_HH8_1.CEL	Chicken_HH8_1.CEL	61_HH8_1.CEL	HH8	Chicken_HH8_1
61	E-MTAB-366	Chicken_HH8_2.CEL	Chicken_HH8_2.CEL	61_HH8_2.CEL	HH8	Chicken_HH8_2
61	E-MTAB-366	Chicken_HH9_1.CEL	Chicken_HH9_1.CEL	61_HH9_1.CEL	HH9	Chicken_HH9_1
61	E-MTAB-366	Chicken_HH9_2.CEL	Chicken_HH9_2.CEL	61_HH9_2.CEL	HH9	Chicken_HH9_2
61	E-MTAB-366	Chicken_HH11_1.CEL	Chicken_HH11_1.CEL	61_HH11_1.CEL	HH11	Chicken_HH11_1
61	E-MTAB-366	Chicken_HH11_2.CEL	Chicken_HH11_2.CEL	61_HH11_2.CEL	HH11	Chicken_HH11_2
61	E-MTAB-366	Chicken_HH14_1.CEL	Chicken_HH14_1.CEL	61_HH14_1.CEL	HH14	Chicken_HH14_1
61	E-MTAB-366	Chicken_HH14_2.CEL	Chicken_HH14_2.CEL	61_HH14_2.CEL	HH14	Chicken_HH14_2
61	E-MTAB-366	Chicken_HH16_1.CEL	Chicken_HH16_1.CEL	61_HH16_1.CEL	HH16	Chicken_HH16_1
61	E-MTAB-366	Chicken_HH16_2.CEL	Chicken_HH16_2.CEL	61_HH16_2.CEL	HH16	Chicken_HH16_2
61	E-MTAB-366	Chicken_HH19_1.CEL	Chicken_HH19_1.CEL	61_HH19_1.CEL	HH19	Chicken_HH19_1
61	E-MTAB-366	Chicken_HH19_2.CEL	Chicken_HH19_2.CEL	61_HH19_2.CEL	HH19	Chicken_HH19_2
61	E-MTAB-366	Chicken_HH24_1.CEL	Chicken_HH24_1.CEL	61_HH24_1.CEL	HH24	Chicken_HH24_1
61	E-MTAB-366	Chicken_HH24_2.CEL	Chicken_HH24_2.CEL	61_HH24_2.CEL	HH24	Chicken_HH24_2
61	E-MTAB-366	Chicken_HH27_1.CEL	Chicken_HH27_1.CEL	61_HH27_1.CEL	HH27	Chicken_HH27_1
61	E-MTAB-366	Chicken_HH27_2.CEL	Chicken_HH27_2.CEL	61_HH27_2.CEL	HH27	Chicken_HH27_2
61	E-MTAB-366	Chicken_HH32_1.CEL	Chicken_HH32_1.CEL	61_HH32_1.CEL	HH32	Chicken_HH32_1
61	E-MTAB-366	Chicken_HH32_2.CEL	Chicken_HH32_2.CEL	61_HH32_2.CEL	HH32	Chicken_HH32_2
61	E-MTAB-366	Chicken_HH34_1.CEL	Chicken_HH34_1.CEL	61_HH34_1.CEL	HH34	Chicken_HH34_1
61	E-MTAB-366	Chicken_HH34_2.CEL	Chicken_HH34_2.CEL	61_HH34_2.CEL	HH34	Chicken_HH34_2
61	E-MTAB-366	Chicken_HH38_1.CEL	Chicken_HH38_1.CEL	61_HH38_1.CEL	HH38	Chicken_HH38_1
61	E-MTAB-366	Chicken_HH38_2.CEL	Chicken_HH38_2.CEL	61_HH38_2.CEL	HH38	Chicken_HH38_2
61	E-MTAB-366	Chicken_HH1_1.CEL	Chicken_HH1_1.CEL	61_HH1_1.CEL	HH1	Chicken_HH1_1
61	E-MTAB-366	Chicken_HH1_2.CEL	Chicken_HH1_2.CEL	61_HH1_2.CEL	HH1	Chicken_HH1_2
61	E-MTAB-366	Chicken_HH2_1.CEL	Chicken_HH2_1.CEL	61_HH2_1.CEL	HH2	Chicken_HH2_1
61	E-MTAB-366	Chicken_HH2_2.CEL	Chicken_HH2_2.CEL	61_HH2_2.CEL	HH2	Chicken_HH2_2
61	E-MTAB-366	Chicken_HH4_1.CEL	Chicken_HH4_1.CEL	61_HH4_1.CEL	HH4	Chicken_HH4_1
61	E-MTAB-366	Chicken_HH4_2.CEL	Chicken_HH4_2.CEL	61_HH4_2.CEL	HH4	Chicken_HH4_2
61	E-MTAB-366	Chicken_HH6_1.CEL	Chicken_HH6_1.CEL	61_HH6_1.CEL	HH6	Chicken_HH6_1
61	E-MTAB-366	Chicken_HH6_2.CEL	Chicken_HH6_2.CEL	61_HH6_2.CEL	HH6	Chicken_HH6_2
61	E-MTAB-366	Chicken_HH8_1.CEL	Chicken_HH8_1.CEL	61_HH8_1.CEL	HH8	Chicken_HH8_1
61	E-MTAB-366	Chicken_HH8_2.CEL	Chicken_HH8_2.CEL	61_HH8_2.CEL	HH8	Chicken_HH8_2
61	E-MTAB-366	Chicken_HH9_1.CEL	Chicken_HH9_1.CEL	61_HH9_1.CEL	HH9	Chicken_HH9_1
61	E-MTAB-366	Chicken_HH9_2.CEL	Chicken_HH9_2.CEL	61_HH9_2.CEL	HH9	Chicken_HH9_2
61	E-MTAB-366	Chicken_HH11_1.CEL	Chicken_HH11_1.CEL	61_HH11_1.CEL	HH11	Chicken_HH11_1
61	E-MTAB-366	Chicken_HH11_2.CEL	Chicken_HH11_2.CEL	61_HH11_2.CEL	HH11	Chicken_HH11_2
61	E-MTAB-366	Chicken_HH14_1.CEL	Chicken_HH14_1.CEL	61_HH14_1.CEL	HH14	Chicken_HH14_1
61	E-MTAB-366	Chicken_HH14_2.CEL	Chicken_HH14_2.CEL	61_HH14_2.CEL	HH14	Chicken_HH14_2
61	E-MTAB-366	Chicken_HH16_1.CEL	Chicken_HH16_1.CEL	61_HH16_1.CEL	HH16	Chicken_HH16_1
61	E-MTAB-366	Chicken_HH16_2.CEL	Chicken_HH16_2.CEL	61_HH16_2.CEL	HH16	Chicken_HH16_2
61	E-MTAB-366	Chicken_HH19_1.CEL	Chicken_HH19_1.CEL	61_HH19_1.CEL	HH19	Chicken_HH19_1
61	E-MTAB-366	Chicken_HH19_2.CEL	Chicken_HH19_2.CEL	61_HH19_2.CEL	HH19	Chicken_HH19_2
61	E-MTAB-366	Chicken_HH24_1.CEL	Chicken_HH24_1.CEL	61_HH24_1.CEL	HH24	Chicken_HH24_1
61	E-MTAB-366	Chicken_HH24_2.CEL	Chicken_HH24_2.CEL	61_HH24_2.CEL	HH24	Chicken_HH24_2
61	E-MTAB-366	Chicken_HH27_1.CEL	Chicken_HH27_1.CEL	61_HH27_1.CEL	HH27	Chicken_HH27_1
61	E-MTAB-366	Chicken_HH27_2.CEL	Chicken_HH27_2.CEL	61_HH27_2.CEL	HH27	Chicken_HH27_2
61	E-MTAB-366	Chicken_HH32_1.CEL	Chicken_HH32_1.CEL	61_HH32_1.CEL	HH32	Chicken_HH32_1
61	E-MTAB-366	Chicken_HH32_2.CEL	Chicken_HH32_2.CEL	61_HH32_2.CEL	HH32	Chicken_HH32_2
61	E-MTAB-366	Chicken_HH34_1.CEL	Chicken_HH34_1.CEL	61_HH34_1.CEL	HH34	Chicken_HH34_1
61	E-MTAB-366	Chicken_HH34_2.CEL	Chicken_HH34_2.CEL	61_HH34_2.CEL	HH34	Chicken_HH34_2
61	E-MTAB-366	Chicken_HH38_1.CEL	Chicken_HH38_1.CEL	61_HH38_1.CEL	HH38	Chicken_HH38_1
61	E-MTAB-366	Chicken_HH38_2.CEL	Chicken_HH38_2.CEL	61_HH38_2.CEL	HH38	Chicken_HH38_2
62	E-MTAB-644	PA082_M1_090219__Chicken_.CEL	PA082_M1_090219__Chicken_.CEL	62_PA082_M1.CEL	HiFemale	HiFemale
62	E-MTAB-644	PA082_M2_090219__Chicken_.CEL	PA082_M2_090219__Chicken_.CEL	62_PA082_M2.CEL	LoFemale	LoFemale
62	E-MTAB-644	PA082_M3_090219__Chicken_.CEL	PA082_M3_090219__Chicken_.CEL	62_PA082_M3.CEL	HiMale	HiMale
62	E-MTAB-644	PA082_M4_090219__Chicken_.CEL	PA082_M4_090219__Chicken_.CEL	62_PA082_M4.CEL	LoMale	LoMale
62	E-MTAB-644	PA082_M5_090219__Chicken_.CEL	PA082_M5_090219__Chicken_.CEL	62_PA082_M5.CEL	HiFemale	HiFemale
62	E-MTAB-644	PA082_M6_090219__Chicken_.CEL	PA082_M6_090219__Chicken_.CEL	62_PA082_M6.CEL	LoFemale	LoFemale
62	E-MTAB-644	PA082_M7_090219__Chicken_.CEL	PA082_M7_090219__Chicken_.CEL	62_PA082_M7.CEL	HiMale	HiMale
62	E-MTAB-644	PA082_M8_090219__Chicken_.CEL	PA082_M8_090219__Chicken_.CEL	62_PA082_M8.CEL	LoMale	LoMale
63	E-MTAB-645	1_PA082_1230_090219__Chicken_.CEL	1_PA082_1230_090219__Chicken_.CEL	63_1230.CEL	FemaleHiRJF	FemaleHiRJF
63	E-MTAB-645	2_PA082_1233_090219__Chicken_.CEL	2_PA082_1233_090219__Chicken_.CEL	63_1233.CEL	FemaleLoRJF	FemaleLoRJF
63	E-MTAB-645	3_PA082_1250_090219__Chicken_.CEL	3_PA082_1250_090219__Chicken_.CEL	63_1250.CEL	MaleHiRJF	MaleHiRJF
63	E-MTAB-645	4_PA082_1237_090219__Chicken_.CEL	4_PA082_1237_090219__Chicken_.CEL	63_1237.CEL	MaleLoRJF	MaleLoRJF
63	E-MTAB-645	5_PA082_393_090219__Chicken_.CEL	5_PA082_393_090219__Chicken_.CEL	63_393.CEL	FemaleHiWL	FemaleHiWL
63	E-MTAB-645	6_PA082_379_090219__Chicken_.CEL	6_PA082_379_090219__Chicken_.CEL	63_379.CEL	FemaleLoWL	FemaleLoWL
63	E-MTAB-645	7_PA082_377_090219__Chicken_.CEL	7_PA082_377_090219__Chicken_.CEL	63_377.CEL	MaleHiWL	MaleHiWL
63	E-MTAB-645	8_PA082_1136_090219__Chicken_.CEL	8_PA082_1136_090219__Chicken_.CEL	63_1136.CEL	MaleLoWL	MaleLoWL
64	E-TABM-357	615_0058_Kaiser_597_Mut86a.CEL	615_0058_Kaiser_597_Mut86a.CEL	64_615.CEL	615_597_Mut86a	615_0058_Kaiser_597_Mut86a
64	E-TABM-357	596_0058_Kaiser_563_Mut35c.CEL	596_0058_Kaiser_563_Mut35c.CEL	64_596.CEL	596_563_Mut35c	596_0058_Kaiser_563_Mut35c
64	E-TABM-357	583_0058_Kaiser_538_Mut86b.CEL	583_0058_Kaiser_538_Mut86b.CEL	64_583.CEL	583_538_Mut86b	583_0058_Kaiser_538_Mut86b
64	E-TABM-357	585_0058_Kaiser_540_Mut8788b.CEL	585_0058_Kaiser_540_Mut8788b.CEL	64_585.CEL	585_540_Mut8788b	585_0058_Kaiser_540_Mut8788b
64	E-TABM-357	587_0058_Kaiser_542_AttCl34b.CEL	587_0058_Kaiser_542_AttCl34b.CEL	64_587.CEL	587_542_AttCl34b	587_0058_Kaiser_542_AttCl34b
64	E-TABM-357	591_0058_Kaiser_558_Mut86c.CEL	591_0058_Kaiser_558_Mut86c.CEL	64_591.CEL	591_558_Mut86c	591_0058_Kaiser_558_Mut86c
64	E-TABM-357	589_0058_Kaiser_544_Cuxb.CEL	589_0058_Kaiser_544_Cuxb.CEL	64_589.CEL	589_544_Cuxb	589_0058_Kaiser_544_Cuxb
64	E-TABM-357	593_0058_Kaiser_560_Mut87c.CEL	593_0058_Kaiser_560_Mut87c.CEL	64_593.CEL	593_560_Mut87c	593_0058_Kaiser_560_Mut87c
64	E-TABM-357	590_0058_Kaiser_557_MSBc.CEL	590_0058_Kaiser_557_MSBc.CEL	64_590.CEL	590_557_MSBc	590_0058_Kaiser_557_MSBc
64	E-TABM-357	617_0058_Kaiser_599_Mut87a.CEL	617_0058_Kaiser_599_Mut87a.CEL	64_617.CEL	617_599_Mut87a	617_0058_Kaiser_599_Mut87a
64	E-TABM-357	588_0058_Kaiser_543_Mut35b.CEL	588_0058_Kaiser_543_Mut35b.CEL	64_588.CEL	588_543_Mut35b	588_0058_Kaiser_543_Mut35b
64	E-TABM-357	614_0058_Kaiser_596_MSBa.CEL	614_0058_Kaiser_596_MSBa.CEL	64_614.CEL	614_596_MSBa	614_0058_Kaiser_596_MSBa
64	E-TABM-357	621_0058_Kaiser_603_CUXa.CEL	621_0058_Kaiser_603_CUXa.CEL	64_621.CEL	621_603_CUXa	621_0058_Kaiser_603_CUXa
64	E-TABM-357	597_0058_Kaiser_564_CUXc.CEL	597_0058_Kaiser_564_CUXc.CEL	64_597.CEL	597_564_CUXc	597_0058_Kaiser_564_CUXc
64	E-TABM-357	595_0058_Kaiser_562_AttCl34c.CEL	595_0058_Kaiser_562_AttCl34c.CEL	64_595.CEL	595_562_AttCl34c	595_0058_Kaiser_562_AttCl34c
64	E-TABM-357	586_0058_Kaiser_541_Rev18b.CEL	586_0058_Kaiser_541_Rev18b.CEL	64_586.CEL	586_541_Rev18b	586_0058_Kaiser_541_Rev18b
64	E-TABM-357	618_0058_Kaiser_600_Rev18a.CEL	618_0058_Kaiser_600_Rev18a.CEL	64_618.CEL	618_600_Rev18a	618_0058_Kaiser_600_Rev18a
64	E-TABM-357	594_0058_Kaiser_561_Rev18c.CEL	594_0058_Kaiser_561_Rev18c.CEL	64_594.CEL	594_561_Rev18c	594_0058_Kaiser_561_Rev18c
64	E-TABM-357	619_0058_Kaiser_601_AttCL34a.CEL	619_0058_Kaiser_601_AttCL34a.CEL	64_619.CEL	619_601_AttCL34a	619_0058_Kaiser_601_AttCL34a
64	E-TABM-357	620_0058_Kaiser_602_Mut35a.CEL	620_0058_Kaiser_602_Mut35a.CEL	64_620.CEL	620_602_Mut35a	620_0058_Kaiser_602_Mut35a
64	E-TABM-357	582_0058_Kaiser_537_MSBb.CEL	582_0058_Kaiser_537_MSBb.CEL	64_582.CEL	582_537_MSBb	582_0058_Kaiser_537_MSBb
65	E-TABM-358	871_0058_Kaiser_839_VP386A.CEL	871_0058_Kaiser_839_VP386A.CEL	65_871.CEL	871_839_VP386A	871_0058_Kaiser_839_VP386A
65	E-TABM-358	878_0058_Kaiser_846_VP386B.CEL	878_0058_Kaiser_846_VP386B.CEL	65_878.CEL	878_846_VP386B	878_0058_Kaiser_846_VP386B
65	E-TABM-358	891_0058_Kaiser_859_VP335D.CEL	891_0058_Kaiser_859_VP335D.CEL	65_891.CEL	891_859_VP335D	891_0058_Kaiser_859_VP335D
65	E-TABM-358	886_0058_Kaiser_854_VP387C.CEL	886_0058_Kaiser_854_VP387C.CEL	65_886.CEL	886_854_VP387C	886_0058_Kaiser_854_VP387C
65	E-TABM-358	893_0058_Kaiser_861_VP387D.CEL	893_0058_Kaiser_861_VP387D.CEL	65_893.CEL	893_861_VP387D	893_0058_Kaiser_861_VP387D
65	E-TABM-358	872_0058_Kaiser_840_VP387A.CEL	872_0058_Kaiser_840_VP387A.CEL	65_872.CEL	872_840_VP387A	872_0058_Kaiser_840_VP387A
65	E-TABM-358	879_0058_Kaiser_847_VP387B.CEL	879_0058_Kaiser_847_VP387B.CEL	65_879.CEL	879_847_VP387B	879_0058_Kaiser_847_VP387B
65	E-TABM-358	885_0058_Kaiser_853_VP386C.CEL	885_0058_Kaiser_853_VP386C.CEL	65_885.CEL	885_853_VP386C	885_0058_Kaiser_853_VP386C
65	E-TABM-358	892_0058_Kaiser_860_VP386D.CEL	892_0058_Kaiser_860_VP386D.CEL	65_892.CEL	892_860_VP386D	892_0058_Kaiser_860_VP386D
65	E-TABM-358	867_0058_Kaiser_835_CI34A.CEL	867_0058_Kaiser_835_CI34A.CEL	65_867.CEL	867_835_CI34A	867_0058_Kaiser_835_CI34A
65	E-TABM-358	883_0058_Kaiser_851_CUXC.CEL	883_0058_Kaiser_851_CUXC.CEL	65_883.CEL	883_851_CUXC	883_0058_Kaiser_851_CUXC
65	E-TABM-358	890_0058_Kaiser_858_CUXD.CEL	890_0058_Kaiser_858_CUXD.CEL	65_890.CEL	890_858_CUXD	890_0058_Kaiser_858_CUXD
65	E-TABM-358	876_0058_Kaiser_844_CUXB.CEL	876_0058_Kaiser_844_CUXB.CEL	65_876.CEL	876_844_CUXB	876_0058_Kaiser_844_CUXB
65	E-TABM-358	869_0058_Kaiser_837_CUXA.CEL	869_0058_Kaiser_837_CUXA.CEL	65_869.CEL	869_837_CUXA	869_0058_Kaiser_837_CUXA
65	E-TABM-358	887_0058_Kaiser_855_MSBD.CEL	887_0058_Kaiser_855_MSBD.CEL	65_887.CEL	887_855_MSBD	887_0058_Kaiser_855_MSBD
65	E-TABM-358	880_0058_Kaiser_848_MSBC.CEL	880_0058_Kaiser_848_MSBC.CEL	65_880.CEL	880_848_MSBC	880_0058_Kaiser_848_MSBC
65	E-TABM-358	873_0058_Kaiser_841_MSBB.CEL	873_0058_Kaiser_841_MSBB.CEL	65_873.CEL	873_841_MSBB	873_0058_Kaiser_841_MSBB
65	E-TABM-358	866_0058_Kaiser_834_MSBA.CEL	866_0058_Kaiser_834_MSBA.CEL	65_866.CEL	866_834_MSBA	866_0058_Kaiser_834_MSBA
65	E-TABM-358	874_0058_Kaiser_842_CI34B.CEL	874_0058_Kaiser_842_CI34B.CEL	65_874.CEL	874_842_CI34B	874_0058_Kaiser_842_CI34B
65	E-TABM-358	881_0058_Kaiser_849_CI34C.CEL	881_0058_Kaiser_849_CI34C.CEL	65_881.CEL	881_849_CI34C	881_0058_Kaiser_849_CI34C
65	E-TABM-358	888_0058_Kaiser_856_CI34D.CEL	888_0058_Kaiser_856_CI34D.CEL	65_888.CEL	888_856_CI34D	888_0058_Kaiser_856_CI34D
65	E-TABM-358	868_0058_Kaiser_836_CRI18A.CEL	868_0058_Kaiser_836_CRI18A.CEL	65_868.CEL	868_836_CRI18A	868_0058_Kaiser_836_CRI18A
65	E-TABM-358	875_0058_Kaiser_843_CRI18B.CEL	875_0058_Kaiser_843_CRI18B.CEL	65_875.CEL	875_843_CRI18B	875_0058_Kaiser_843_CRI18B
65	E-TABM-358	882_0058_Kaiser_850_CRI18C.CEL	882_0058_Kaiser_850_CRI18C.CEL	65_882.CEL	882_850_CRI18C	882_0058_Kaiser_850_CRI18C
65	E-TABM-358	889_0058_Kaiser_857_CRI18D.CEL	889_0058_Kaiser_857_CRI18D.CEL	65_889.CEL	889_857_CRI18D	889_0058_Kaiser_857_CRI18D
65	E-TABM-358	870_0058_Kaiser_838_VP335A.CEL	870_0058_Kaiser_838_VP335A.CEL	65_870.CEL	870_838_VP335A	870_0058_Kaiser_838_VP335A
65	E-TABM-358	877_0058_Kaiser_845_VP335B.CEL	877_0058_Kaiser_845_VP335B.CEL	65_877.CEL	877_845_VP335B	877_0058_Kaiser_845_VP335B
65	E-TABM-358	884_0058_Kaiser_852_VP335C.CEL	884_0058_Kaiser_852_VP335C.CEL	65_884.CEL	884_852_VP335C	884_0058_Kaiser_852_VP335C
66	E-TABM-417	Balivet_Ossipow_161105_NR2.CEL	Balivet_Ossipow_161105_NR2.CEL	66_BO2.CEL	BO_161105_NR2	Balivet_Ossipow_161105_NR2
66	E-TABM-417	Matter_Kundzewicz_0706_5B.CEL	Matter_Kundzewicz_0706_5B.CEL	66_MK4.CEL	MK_0706_5B	Matter_Kundzewicz_0706_5B
66	E-TABM-417	Matter_Kundzewicz_0706_1A.CEL	Matter_Kundzewicz_0706_1A.CEL	66_MK1.CEL	MK_0706_1A	Matter_Kundzewicz_0706_1A
66	E-TABM-417	Balivet_Ossipow_161105_RGC2.CEL	Balivet_Ossipow_161105_RGC2.CEL	66_BO4.CEL	BO_161105_RGC2	Balivet_Ossipow_161105_RGC2
66	E-TABM-417	Balivet_Ossipow_161105_RGC1.CEL	Balivet_Ossipow_161105_RGC1.CEL	66_BO3.CEL	BO_161105_RGC1	Balivet_Ossipow_161105_RGC1
66	E-TABM-417	Balivet_Ossipow_161105_NR1.CEL	Balivet_Ossipow_161105_NR1.CEL	66_BO1.CEL	BO_161105_NR1	Balivet_Ossipow_161105_NR1
66	E-TABM-417	Matter_Kundzewicz_0706_1B.CEL	Matter_Kundzewicz_0706_1B.CEL	66_MK2.CEL	MK_0706_1B	Matter_Kundzewicz_0706_1B
66	E-TABM-417	Matter_Kundzewicz_0706_5A.CEL	Matter_Kundzewicz_0706_5A.CEL	66_MK3.CEL	MK_0706_5A	Matter_Kundzewicz_0706_5A
67	E-TABM-721	736_0150_Burt_735_spleenpool34.CEL	736_0150_Burt_735_spleenpool34.CEL	67_736.CEL	INF_SUSC	infected with MDVsusceptible (line7)
67	E-TABM-721	721_0150_Burt_720_spleenpool4.CEL	721_0150_Burt_720_spleenpool4.CEL	67_721.CEL	INF_RES	infected with MDVresistant (line6)
67	E-TABM-721	777_0150_Burt_693_spleenpool17.CEL	777_0150_Burt_693_spleenpool17.CEL	67_777.CEL	INF_RES	infected with MDVresistant (line6)
67	E-TABM-721	842_0150_Burt_774_thymuspool1.CEL	842_0150_Burt_774_thymuspool1.CEL	67_842.CEL	control_RES	controlresistant (line6)
67	E-TABM-721	854_0150_Burt_786_thymuspool25.CEL	854_0150_Burt_786_thymuspool25.CEL	67_854.CEL	control_SUSC	controlsusceptible (line7)
67	E-TABM-721	853_0150_Burt_785_thymuspool23.CEL	853_0150_Burt_785_thymuspool23.CEL	67_853.CEL	INF_SUSC	infected with MDVsusceptible (line7)
67	E-TABM-721	772_0150_Burt_688_spleenpool7.CEL	772_0150_Burt_688_spleenpool7.CEL	67_772.CEL	control_RES	controlresistant (line6)
67	E-TABM-721	785_0150_Burt_701_spleenpool33.CEL	785_0150_Burt_701_spleenpool33.CEL	67_785.CEL	control_SUSC	controlsusceptible (line7)
67	E-TABM-721	828_0150_Burt_814_thymuspool10.CEL	828_0150_Burt_814_thymuspool10.CEL	67_828.CEL	INF_RES	infected with MDVresistant (line6)
67	E-TABM-721	850_0150_Burt_782_thymuspool17.CEL	850_0150_Burt_782_thymuspool17.CEL	67_850.CEL	INF_RES	infected with MDVresistant (line6)
67	E-TABM-721	858_0150_Burt_790_thymuspool33.CEL	858_0150_Burt_790_thymuspool33.CEL	67_858.CEL	control_SUSC	controlsusceptible (line7)
67	E-TABM-721	724_0150_Burt_723_spleenpool10.CEL	724_0150_Burt_723_spleenpool10.CEL	67_724.CEL	INF_RES	infected with MDVresistant (line6)
67	E-TABM-721	855_0150_Burt_787_thymuspool27.CEL	855_0150_Burt_787_thymuspool27.CEL	67_855.CEL	control_SUSC	controlsusceptible (line7)
67	E-TABM-721	773_0150_Burt_689_spleenpool9.CEL	773_0150_Burt_689_spleenpool9.CEL	67_773.CEL	control_RES	controlresistant (line6)
67	E-TABM-721	832_0150_Burt_818_thymuspool18.CEL	832_0150_Burt_818_thymuspool18.CEL	67_832.CEL	INF_RES	infected with MDVresistant (line6)
67	E-TABM-721	857_0150_Burt_789_thymuspool31.CEL	857_0150_Burt_789_thymuspool31.CEL	67_857.CEL	control_SUSC	controlsusceptible (line7)
67	E-TABM-721	735_0150_Burt_734_spleenpool32.CEL	735_0150_Burt_734_spleenpool32.CEL	67_735.CEL	control_SUSC	controlsusceptible (line7)
67	E-TABM-721	729_0150_Burt_728_spleenpool20.CEL	729_0150_Burt_728_spleenpool20.CEL	67_729.CEL	control_SUSC	controlsusceptible (line7)
67	E-TABM-721	838_0150_Burt_824_thymuspool30.CEL	838_0150_Burt_824_thymuspool30.CEL	67_838.CEL	INF_SUSC	infected with MDVsusceptible (line7)
67	E-TABM-721	723_0150_Burt_722_spleenpool8.CEL	723_0150_Burt_722_spleenpool8.CEL	67_723.CEL	control_RES	controlresistant (line6)
67	E-TABM-721	732_0150_Burt_731_spleenpool26.CEL	732_0150_Burt_731_spleenpool26.CEL	67_732.CEL	control_SUSC	controlsusceptible (line7)
67	E-TABM-721	848_0150_Burt_780_thymuspool13.CEL	848_0150_Burt_780_thymuspool13.CEL	67_848.CEL	control_RES	controlresistant (line6)
67	E-TABM-721	779_0150_Burt_695_spleenpool21.CEL	779_0150_Burt_695_spleenpool21.CEL	67_779.CEL	control_SUSC	controlsusceptible (line7)
67	E-TABM-721	769_0150_Burt_685_spleenpool1.CEL	769_0150_Burt_685_spleenpool1.CEL	67_769.CEL	control_RES	controlresistant (line6)
67	E-TABM-721	786_0150_Burt_702_spleenpool35.CEL	786_0150_Burt_702_spleenpool35.CEL	67_786.CEL	INF_SUSC	infected with MDVsusceptible (line7)
67	E-TABM-721	825_0150_Burt_811_thymuspool4.CEL	825_0150_Burt_811_thymuspool4.CEL	67_825.CEL	INF_RES	infected with MDVresistant (line6)
67	E-TABM-721	727_0150_Burt_726_spleenpool16.CEL	727_0150_Burt_726_spleenpool16.CEL	67_727.CEL	INF_RES	infected with MDVresistant (line6)
67	E-TABM-721	841_0150_Burt_827_thymuspool36.CEL	841_0150_Burt_827_thymuspool36.CEL	67_841.CEL	INF_SUSC	infected with MDVsusceptible (line7)
67	E-TABM-721	770_0150_Burt_686_spleenpool3.CEL	770_0150_Burt_686_spleenpool3.CEL	67_770.CEL	control_RES	controlresistant (line6)
67	E-TABM-721	836_0150_Burt_822_thymuspool26.CEL	836_0150_Burt_822_thymuspool26.CEL	67_836.CEL	control_SUSC	controlsusceptible (line7)
67	E-TABM-721	851_0150_Burt_783_thymuspool19.CEL	851_0150_Burt_783_thymuspool19.CEL	67_851.CEL	control_SUSC	controlsusceptible (line7)
67	E-TABM-721	835_0150_Burt_821_thymuspool24.CEL	835_0150_Burt_821_thymuspool24.CEL	67_835.CEL	INF_SUSC	infected with MDVsusceptible (line7)
67	E-TABM-721	829_0150_Burt_815_thymuspool12.CEL	829_0150_Burt_815_thymuspool12.CEL	67_829.CEL	INF_RES	infected with MDVresistant (line6)
67	E-TABM-721	847_0150_Burt_779_thymuspool11.CEL	847_0150_Burt_779_thymuspool11.CEL	67_847.CEL	INF_RES	infected with MDVresistant (line6)
67	E-TABM-721	824_0150_Burt_810_thymuspool2.CEL	824_0150_Burt_810_thymuspool2.CEL	67_824.CEL	control_RES	controlresistant (line6)
67	E-TABM-721	734_0150_Burt_733_spleenpool30.CEL	734_0150_Burt_733_spleenpool30.CEL	67_734.CEL	INF_SUSC	infected with MDVsusceptible (line7)
67	E-TABM-721	846_0150_Burt_778_thymuspool9.CEL	846_0150_Burt_778_thymuspool9.CEL	67_846.CEL	control_RES	controlresistant (line6)
67	E-TABM-721	834_0150_Burt_820_thymuspool22.CEL	834_0150_Burt_820_thymuspool22.CEL	67_834.CEL	INF_SUSC	infected with MDVsusceptible (line7)
67	E-TABM-721	839_0150_Burt_825_thymuspool32.CEL	839_0150_Burt_825_thymuspool32.CEL	67_839.CEL	control_SUSC	controlsusceptible (line7)
67	E-TABM-721	837_0150_Burt_823_thymuspool28.CEL	837_0150_Burt_823_thymuspool28.CEL	67_837.CEL	INF_SUSC	infected with MDVsusceptible (line7)
67	E-TABM-721	859_0150_Burt_791_thymuspool35.CEL	859_0150_Burt_791_thymuspool35.CEL	67_859.CEL	INF_SUSC	infected with MDVsusceptible (line7)
67	E-TABM-721	843_0150_Burt_775_thymuspool3.CEL	843_0150_Burt_775_thymuspool3.CEL	67_843.CEL	control_RES	controlresistant (line6)
67	E-TABM-721	776_0150_Burt_692_spleenpool15.CEL	776_0150_Burt_692_spleenpool15.CEL	67_776.CEL	control_RES	controlresistant (line6)
67	E-TABM-721	731_0150_Burt_730_spleenpool24.CEL	731_0150_Burt_730_spleenpool24.CEL	67_731.CEL	INF_SUSC	infected with MDVsusceptible (line7)
67	E-TABM-721	831_0150_Burt_817_thymuspool16.CEL	831_0150_Burt_817_thymuspool16.CEL	67_831.CEL	INF_RES	infected with MDVresistant (line6)
67	E-TABM-721	720_0150_Burt_719_spleenpool2.CEL	720_0150_Burt_719_spleenpool2.CEL	67_720.CEL	control_RES	controlresistant (line6)
67	E-TABM-721	852_0150_Burt_784_thymuspool21.CEL	852_0150_Burt_784_thymuspool21.CEL	67_852.CEL	control_SUSC	controlsusceptible (line7)
67	E-TABM-721	827_0150_Burt_813_thymuspool8.CEL	827_0150_Burt_813_thymuspool8.CEL	67_827.CEL	control_RES	controlresistant (line6)
67	E-TABM-721	830_0150_Burt_816_thymuspool14.CEL	830_0150_Burt_816_thymuspool14.CEL	67_830.CEL	control_RES	controlresistant (line6)
67	E-TABM-721	781_0150_Burt_697_spleenpool25.CEL	781_0150_Burt_697_spleenpool25.CEL	67_781.CEL	control_SUSC	controlsusceptible (line7)
67	E-TABM-721	771_0150_Burt_687_spleenpool5.CEL	771_0150_Burt_687_spleenpool5.CEL	67_771.CEL	INF_RES	infected with MDVresistant (line6)
67	E-TABM-721	840_0150_Burt_826_thymuspool34.CEL	840_0150_Burt_826_thymuspool34.CEL	67_840.CEL	INF_SUSC	infected with MDVsusceptible (line7)
67	E-TABM-721	730_0150_Burt_729_spleenpool22.CEL	730_0150_Burt_729_spleenpool22.CEL	67_730.CEL	INF_SUSC	infected with MDVsusceptible (line7)
67	E-TABM-721	778_0150_Burt_694_spleenpool19.CEL	778_0150_Burt_694_spleenpool19.CEL	67_778.CEL	control_SUSC	controlsusceptible (line7)
67	E-TABM-721	775_0150_Burt_691_spleenpool13.CEL	775_0150_Burt_691_spleenpool13.CEL	67_775.CEL	control_RES	controlresistant (line6)
67	E-TABM-721	782_0150_Burt_698_spleenpool27.CEL	782_0150_Burt_698_spleenpool27.CEL	67_782.CEL	control_SUSC	controlsusceptible (line7)
67	E-TABM-721	856_0150_Burt_788_thymuspool29.CEL	856_0150_Burt_788_thymuspool29.CEL	67_856.CEL	INF_SUSC	infected with MDVsusceptible (line7)
67	E-TABM-721	844_0150_Burt_776_thymuspool5.CEL	844_0150_Burt_776_thymuspool5.CEL	67_844.CEL	INF_RES	infected with MDVresistant (line6)
67	E-TABM-721	726_0150_Burt_725_spleenpool14.CEL	726_0150_Burt_725_spleenpool14.CEL	67_726.CEL	control_RES	controlresistant (line6)
67	E-TABM-721	833_0150_Burt_819_thymuspool20.CEL	833_0150_Burt_819_thymuspool20.CEL	67_833.CEL	control_SUSC	controlsusceptible (line7)
67	E-TABM-721	784_0150_Burt_700_spleenpool31.CEL	784_0150_Burt_700_spleenpool31.CEL	67_784.CEL	control_SUSC	controlsusceptible (line7)
67	E-TABM-721	780_0150_Burt_696_spleenpool23.CEL	780_0150_Burt_696_spleenpool23.CEL	67_780.CEL	INF_SUSC	infected with MDVsusceptible (line7)
67	E-TABM-721	722_0150_Burt_721_spleenpool6.CEL	722_0150_Burt_721_spleenpool6.CEL	67_722.CEL	INF_RES	infected with MDVresistant (line6)
67	E-TABM-721	826_0150_Burt_812_thymuspool6.CEL	826_0150_Burt_812_thymuspool6.CEL	67_826.CEL	INF_RES	infected with MDVresistant (line6)
67	E-TABM-721	728_0150_Burt_727_spleenpool18.CEL	728_0150_Burt_727_spleenpool18.CEL	67_728.CEL	INF_RES	infected with MDVresistant (line6)
67	E-TABM-721	737_0150_Burt_736_spleenpool36.CEL	737_0150_Burt_736_spleenpool36.CEL	67_737.CEL	INF_SUSC	infected with MDVsusceptible (line7)
67	E-TABM-721	733_0150_Burt_732_spleenpool28.CEL	733_0150_Burt_732_spleenpool28.CEL	67_733.CEL	INF_SUSC	infected with MDVsusceptible (line7)
67	E-TABM-721	783_0150_Burt_699_spleenpool29.CEL	783_0150_Burt_699_spleenpool29.CEL	67_783.CEL	INF_SUSC	infected with MDVsusceptible (line7)
67	E-TABM-721	849_0150_Burt_781_thymuspool15.CEL	849_0150_Burt_781_thymuspool15.CEL	67_849.CEL	control_RES	controlresistant (line6)
67	E-TABM-721	845_0150_Burt_777_thymuspool7.CEL	845_0150_Burt_777_thymuspool7.CEL	67_845.CEL	control_RES	controlresistant (line6)
67	E-TABM-721	774_0150_Burt_690_spleenpool11.CEL	774_0150_Burt_690_spleenpool11.CEL	67_774.CEL	INF_RES	infected with MDVresistant (line6)

## Sheet: Modules
The table showing nodes in each module and their Affimetrix provided annotations. The duplicate features were removed prior to network construction based on UniGene. There were however genes with no UniGene or genes where more UniGenes map to the same gene name. The annotations were based on build 1 of a chicken genome. More genes have been annotated since and some Affy probes were found to match…
affy ID	Gene Ontology Biological Process	Gene Ontology Cellular Component	Gene Ontology Molecular Function	Gene Symbol	Gene Title	UniGene ID	Ensembl	Entrez Gene	ClusteringCoefficient	NeighborhoodConnectivity	NumberOfDirectedEdges	MODULE NUMBER	MODULE COLOR
Gga.7043.1.S1_at	---	---	---	---	---	Gga.7043	---	---	0.380952	4	7	13	black
Gga.1723.1.S1_a_at	---	---	---	---	---	Gga.1723	---	---	0.333333	4	3	13	black
GgaAffx.21579.1.S1_s_at	---	---	---	---	---	Gga.42398	---	---	0	19	1	13	black
Gga.16901.1.S1_at	---	---	---	---	---	Gga.39082	---	---	0	2	1	13	black
Gga.15732.1.S1_at	---	---	---	---	---	Gga.16743	---	---	0.533333	5	6	13	black
Gga.11937.1.S1_at	---	---	---	---	---	Gga.8696	---	---	0	6	1	13	black
Gga.13723.1.S1_at	---	---	---	---	---	Gga.37221	---	---	0	1	1	13	black
GgaAffx.24326.1.S1_at	---	---	---	---	---	---	ENSGALG00000013989	---	1	24.5	2	13	black
Gga.9372.1.S1_at	---	---	---	---	---	---	---	---	0	1	1	13	black
Gga.6153.1.S1_s_at	---	---	0020037 // heme binding // inferred from electronic annotation	---	---	Gga.34606	---	---	0	7	1	13	black
Gga.6972.2.S1_at	---	---	---	ABI3	ABI gene family, member 3	Gga.34006	---	419988	0	1	1	13	black
GgaAffx.12111.1.S1_s_at	0006914 // autophagy // inferred from electronic annotation /// 0009615 // response to virus // inferred from electronic annotation	0000139 // Golgi membrane // inferred from electronic annotation /// 0005737 // cytoplasm // inferred from electronic annotation /// 0005794 // Golgi apparatus // inferred from electronic annotation /// 0016020 // membrane // inferred from electronic annotation	---	BECN1	beclin 1, autophagy related	Gga.42737	ENSGALG00000002973	420018	0	2	1	13	black
Gga.17610.1.S1_at	---	---	---	CAMK2G	Calcium/calmodulin-dependent protein kinase (CaM kinase) II gamma	Gga.3324	---	423737	0	2	1	13	black
GgaAffx.12892.1.S1_at	0006508 // proteolysis // inferred from electronic annotation	0005739 // mitochondrion // inferred from electronic annotation	0004185 // serine-type carboxypeptidase activity // inferred from electronic annotation /// 0005515 // protein binding // inferred from electronic annotation	CTSA	cathepsin A	Gga.7240	ENSGALG00000006876	428163	1	6.66667	3	13	black
Gga.18195.1.S1_at	---	---	---	TPRN	chromosome 9 open reading frame 75	Gga.18195	---	417259	0	1	1	13	black
Gga.16663.1.S1_s_at	---	0005576 // extracellular region // inferred from electronic annotation /// 0005615 // extracellular space // inferred from electronic annotation	0004866 // endopeptidase inhibitor activity // inferred from electronic annotation /// 0005515 // protein binding // inferred from electronic annotation	C4	complement C4	Gga.16394	---	426611	0	1	1	13	black
Gga.16394.1.S1_at	0055114 // oxidation reduction // inferred from electronic annotation	0005576 // extracellular region // inferred from electronic annotation /// 0005615 // extracellular space // inferred from electronic annotation	0004497 // monooxygenase activity // inferred from electronic annotation /// 0004866 // endopeptidase inhibitor activity // inferred from electronic annotation /// 0005506 // iron ion binding // inferred from electronic annotation /// 0005515 // protein binding // inferred from electronic annotation /// 0009055 // electron carrier activity // inferred from electronic annotation /// 0016491 // oxi…	C4 /// CYP21	complement C4 /// steroid 21-hydroxylase	Gga.19729	ENSGALG00000010153	426611 /// 429828	0	1	1	13	black
GgaAffx.21327.1.S1_at	---	---	---	CORO2A	coronin, actin binding protein, 2A	Gga.20682	---	427373	0	1	1	13	black
Gga.8512.1.S1_at	0023034 // intracellular signaling pathway // inferred from electronic annotation /// 0055085 // transmembrane transport // inferred from electronic annotation	0016020 // membrane // inferred from electronic annotation /// 0016021 // integral to membrane // inferred from electronic annotation	0004930 // G-protein coupled receptor activity // inferred from electronic annotation	GPR155	G protein-coupled receptor 155	Gga.8512	---	426454	0	1.5	2	13	black
Gga.4223.1.S1_at	0008152 // metabolic process // inferred from electronic annotation	0005737 // cytoplasm // inferred from electronic annotation	0004364 // glutathione transferase activity // inferred from electronic annotation /// 0016740 // transferase activity // inferred from electronic annotation	GSTM2	glutathione S-transferase mu 2 (muscle)	Gga.4223	---	395976	0.333333	5.75	4	13	black
Gga.7244.1.S1_at	---	---	---	LOC426184	Hypothetical LOC426184	Gga.7244	---	426184	0	3	1	13	black
GgaAffx.21619.1.S1_at	---	---	---	LOC771190	Hypothetical protein LOC771190	Gga.37467	---	771190	0	1	1	13	black
GgaAffx.8785.1.S1_at	---	---	0004437 // inositol or phosphatidylinositol phosphatase activity // inferred from electronic annotation	IMPA2	inositol(myo)-1(or 4)-monophosphatase 2	Gga.42028	ENSGALG00000013814	421032	0	22.5	2	13	black
Gga.9219.1.S1_at	0006364 // rRNA processing // inferred from electronic annotation	0005634 // nucleus // inferred from electronic annotation /// 0030529 // ribonucleoprotein complex // inferred from electronic annotation	---	MPHOSPH10	M-phase phosphoprotein 10 (U3 small nucleolar ribonucleoprotein)	Gga.9219	ENSGALG00000003906	415384	0	26.5	2	13	black
GgaAffx.13001.1.S1_s_at	0006334 // nucleosome assembly // inferred from electronic annotation	0005634 // nucleus // inferred from electronic annotation	---	NAP1L4	nucleosome assembly protein 1-like 4	Gga.34758	ENSGALG00000006446	423087	0	1.5	2	13	black
Gga.2334.1.S2_at	0008152 // metabolic process // inferred from electronic annotation	---	0016787 // hydrolase activity // inferred from electronic annotation /// 0016791 // phosphatase activity // inferred from electronic annotation /// 0033884 // phosphoethanolamine/phosphocholine phosphatase activity // inferred from electronic annotation /// 0046872 // metal ion binding // inferred from electronic annotation	PHOSPHO1	phosphatase, orphan 1	Gga.2334	ENSGALG00000001281	395650	0	1	1	13	black
GgaAffx.20235.1.S1_at	0001522 // pseudouridine synthesis // inferred from electronic annotation	---	0003723 // RNA binding // inferred from electronic annotation /// 0009982 // pseudouridine synthase activity // inferred from electronic annotation	PUS1	Pseudouridylate synthase 1	Gga.16736	---	416799	0	2	1	13	black
GgaAffx.1720.1.S1_s_at	0006355 // regulation of transcription, DNA-dependent // inferred from electronic annotation	0005634 // nucleus // inferred from electronic annotation	0003700 // sequence-specific DNA binding transcription factor activity // inferred from electronic annotation /// 0003707 // steroid hormone receptor activity // inferred from electronic annotation /// 0005496 // steroid binding // inferred from electronic annotation /// 0008270 // zinc ion binding // inferred from electronic annotation /// 0043565 // sequence-specific DNA binding // inferred fro…	RXRA	retinoid X receptor, alpha	Gga.32296	ENSGALG00000002626	417143	0	6	1	13	black
Gga.2068.2.S1_at	---	---	---	SIDT2	SID1 transmembrane family, member 2	Gga.29954	ENSGALG00000011896	770233	0	6	1	13	black
GgaAffx.21348.1.A1_s_at	---	---	---	LOC417031	similar to hypothetical protein LOC196463	Gga.19423	---	417031	0.666667	6.5	4	13	black
GgaAffx.11117.1.S1_at	---	---	---	LOC419077	similar to sphingomyelin phosphodiesterase	Gga.28378	---	419077	1	6.66667	3	13	black
Gga.18969.1.S1_s_at	---	---	---	TMBIM1	transmembrane BAX inhibitor motif containing 1	Gga.7211	ENSGALG00000011436	424218	0.0666667	2.83333	6	13	black
Gga.7415.1.S1_at	0006508 // proteolysis // inferred from electronic annotation	---	0004252 // serine-type endopeptidase activity // inferred from electronic annotation	TPP1	Tripeptidyl peptidase I	Gga.7415	---	425576	0.428571	4.28571	7	13	black
Gga.16783.1.S1_at	---	---	---	---	---	Gga.35815	---	---	1	2	2	7	blue
Gga.17315.1.S1_at	---	---	---	---	---	Gga.17315	---	---	0	1	3	7	blue
Gga.8968.1.S1_at	---	---	---	---	---	Gga.44556	---	---	0	1	1	7	blue
Gga.14415.1.S1_at	---	---	---	---	---	Gga.14415	---	---	0	2	1	7	blue
Gga.19603.1.S1_at	---	---	---	---	---	Gga.19603	---	---	1	2	2	7	blue
Gga.1998.1.S1_at	---	---	---	---	---	Gga.1998	ENSGALG00000017324	---	0	1	1	7	blue
GgaAffx.21501.1.S1_at	---	---	---	---	---	Gga.20636	---	---	1	2	2	7	blue
Gga.19343.1.S1_at	---	---	---	---	---	Gga.19343	---	---	1	3	3	7	blue
Gga.16006.1.S1_at	---	---	---	---	---	Gga.16006	---	---	0	2	1	7	blue
Gga.18690.1.S1_at	---	---	---	---	---	Gga.36044	---	---	0	1	1	7	blue
Gga.14235.1.S1_at	---	---	---	---	---	Gga.28017	---	---	0	1	1	7	blue
Gga.19450.1.S1_at	---	---	---	---	---	Gga.19450	---	---	0	1	1	7	blue
Gga.7088.1.S1_at	---	---	---	---	---	Gga.7732	---	---	0	1	1	7	blue
Gga.15817.1.S1_at	---	---	---	---	---	Gga.15817	---	---	0	3	1	7	blue
Gga.2354.1.S1_at	---	---	---	---	---	Gga.2354	---	---	0	1	1	7	blue
Gga.2377.1.S1_at	---	---	---	---	---	Gga.44325	---	---	1	229.667	6	7	blue
GgaAffx.26475.1.S1_s_at	0030155 // regulation of cell adhesion // inferred from electronic annotation /// 0030334 // regulation of cell migration // inferred from electronic annotation /// 0045995 // regulation of embryonic development // inferred from electronic annotation	0005604 // basement membrane // inferred from electronic annotation /// 0005606 // laminin-1 complex // inferred from electronic annotation	0005102 // receptor binding // inferred from electronic annotation	---	---	---	ENSGALG00000005321	---	0	1	1	7	blue
Gga.15971.1.S1_s_at	---	---	---	---	---	Gga.15971	---	---	0	1	1	7	blue
Gga.16208.1.S1_at	---	---	---	---	---	Gga.16208	---	---	1	3	3	7	blue
Gga.15812.1.S1_at	---	---	---	---	---	Gga.43324	---	---	0	1	1	7	blue
Gga.17138.1.S1_at	---	---	---	---	---	Gga.13313	---	---	0	1	1	7	blue
Gga.8439.1.S1_at	---	---	---	---	---	Gga.8968	---	---	0	1	1	7	blue
Gga.8288.1.S1_at	---	---	---	---	---	Gga.8288	---	---	0	1	1	7	blue
Gga.2802.1.S1_at	---	---	---	---	---	Gga.2802	---	---	0	1	1	7	blue
Gga.18806.1.S1_at	---	---	---	---	---	Gga.18806	---	---	0	1	1	7	blue
Gga.13556.1.S1_at	---	---	---	---	---	Gga.38208	---	---	1	2	2	7	blue
GgaAffx.20811.1.S1_at	---	---	---	---	---	Gga.22265	---	---	0	1	1	7	blue
Gga.18764.1.S1_at	---	---	---	---	---	Gga.18764	---	---	0	1	1	7	blue
Gga.1299.1.S1_at	---	---	---	---	---	Gga.1299	---	---	0	1	1	7	blue
Gga.16331.1.S1_at	---	---	---	---	---	Gga.16331	---	---	0	1	1	7	blue
Gga.19221.1.S1_at	---	---	---	---	---	Gga.19221	---	---	0	1	1	7	blue
Gga.19009.1.S1_at	---	---	---	---	---	Gga.19009	---	---	0	1	1	7	blue
Gga.19077.1.S1_at	---	---	---	---	---	Gga.34745	---	---	1	2	2	7	blue
Gga.17992.1.S1_at	---	---	---	---	---	Gga.17992	---	---	0	1	1	7	blue
Gga.16421.1.S1_at	---	---	---	---	---	Gga.16421	---	---	0	1	1	7	blue
Gga.17557.1.S1_at	---	---	---	---	---	Gga.17557	---	---	0	1	1	7	blue
Gga.16607.1.S1_at	---	---	---	---	---	Gga.16607	---	---	0	1	1	7	blue
GgaAffx.21583.1.S1_at	---	---	---	---	---	Gga.36242	---	---	0	1	1	7	blue
Gga.7426.1.S1_at	---	---	---	---	---	Gga.7426	---	---	0	1	1	7	blue
Gga.18700.1.S1_at	---	---	---	---	---	Gga.18700	---	---	0	1	1	7	blue
Gga.3263.1.S1_at	---	---	---	---	---	Gga.34630	---	---	0	2	1	7	blue
Gga.16548.1.S1_at	---	---	---	---	---	Gga.16548	---	---	0	2	1	7	blue
Gga.10999.1.S1_at	---	---	---	---	---	Gga.38036	---	---	1	2	2	7	blue
Gga.17952.1.S1_at	---	---	---	---	---	Gga.38567	---	---	1	3	3	7	blue
GgaAffx.21247.1.S1_at	---	---	---	---	---	Gga.36408	---	---	0	1	1	7	blue
Gga.16049.1.S1_at	---	---	---	---	---	Gga.16049	---	---	0	3	1	7	blue
Gga.6026.1.S1_at	---	---	---	---	---	Gga.6026	---	---	0	1	1	7	blue
GgaAffx.20880.1.S1_at	---	---	---	---	---	Gga.36564	---	---	1	2	2	7	blue
Gga.2686.1.S1_at	---	---	---	---	---	Gga.2686	---	---	0	1	1	7	blue
Gga.15940.1.S1_at	---	---	---	---	---	Gga.15940	---	---	0	5	1	7	blue
Gga.16355.1.S1_at	---	---	---	---	---	---	---	---	0	1	1	7	blue
Gga.17196.1.S1_at	---	---	---	---	---	Gga.35589	---	---	0	1	1	7	blue
Gga.16311.1.S1_at	---	---	---	---	---	Gga.16311	---	---	0	1	1	7	blue
Gga.6647.1.A1_at	---	---	---	---	---	Gga.22604	---	---	0	1	1	7	blue
Gga.7370.1.S1_at	---	---	---	---	---	---	---	---	0	1	1	7	blue
GgaAffx.3004.1.S1_at	0006754 // ATP biosynthetic process // inferred from electronic annotation /// 0006812 // cation transport // inferred from electronic annotation /// 0006816 // calcium ion transport // inferred from electronic annotation	0016020 // membrane // inferred from electronic annotation	0003824 // catalytic activity // inferred from electronic annotation /// 0005388 // calcium-transporting ATPase activity // inferred from electronic annotation /// 0005524 // ATP binding // inferred from electronic annotation /// 0016820 // hydrolase activity, acting on acid anhydrides, catalyzing transmembrane movement of substances // inferred from electronic annotation	ATP2B2	ATPase, Ca++ transporting, plasma membrane 2	Gga.23886	ENSGALG00000004829	415958	0	1	1	7	blue
GgaAffx.9036.1.S1_at	---	---	---	CCDC4	coiled-coil domain containing 4	Gga.26381	ENSGALG00000014242	422777	0	1	1	7	blue
Gga.13072.1.S1_s_at	---	---	---	CCDC58	coiled-coil domain containing 58	Gga.7928	ENSGALG00000014413	418269	0	279	1	7	blue
Gga.4919.1.S2_at	0006397 // mRNA processing // inferred from electronic annotation	0005634 // nucleus // inferred from electronic annotation /// 0005737 // cytoplasm // inferred from electronic annotation /// 0030529 // ribonucleoprotein complex // inferred from electronic annotation	0000166 // nucleotide binding // inferred from electronic annotation /// 0003676 // nucleic acid binding // inferred from electronic annotation /// 0003723 // RNA binding // inferred from electronic annotation	CELF2 /// LOC769811	CUGBP, Elav-like family member 2 /// hypothetical protein LOC769811	Gga.41206	ENSGALG00000006713	374111 /// 769811	0	1	1	7	blue
GgaAffx.7202.1.S1_at	---	---	0005509 // calcium ion binding // inferred from electronic annotation	CRELD2	cysteine-rich with EGF-like domains 2	Gga.11562	ENSGALG00000008551	417735	0	28	2	7	blue
Gga.2608.1.S1_at	0023034 // intracellular signaling pathway // inferred from electronic annotation	---	---	DCX	doublecortex	Gga.42794	---	374242	1	2	2	7	blue
GgaAffx.23235.1.S1_at	0006355 // regulation of transcription, DNA-dependent // inferred from electronic annotation /// 0045941 // positive regulation of transcription // inferred from electronic annotation	0005634 // nucleus // inferred from electronic annotation	0003677 // DNA binding // inferred from electronic annotation /// 0003700 // sequence-specific DNA binding transcription factor activity // inferred from electronic annotation /// 0005515 // protein binding // inferred from electronic annotation /// 0030528 // transcription regulator activity // inferred from electronic annotation	EBF3	early B-cell factor 3	Gga.31947	ENSGALG00000010461	395175	0	1	1	7	blue
Gga.4350.1.S2_at	0001764 // neuron migration // inferred from sequence or structural similarity /// 0006468 // protein phosphorylation // inferred from electronic annotation /// 0007275 // multicellular organismal development // inferred from electronic annotation /// 0008360 // regulation of cell shape // inferred from sequence or structural similarity /// 0018108 // peptidyl-tyrosine phosphorylation // inferred…	---	0000166 // nucleotide binding // inferred from electronic annotation /// 0004672 // protein kinase activity // inferred from sequence or structural similarity /// 0004672 // protein kinase activity // inferred from electronic annotation /// 0004713 // protein tyrosine kinase activity // inferred from sequence or structural similarity /// 0004713 // protein tyrosine kinase activity // inferred fro…	FYN	FYN oncogene related to SRC, FGR, YES	Gga.41929	ENSGALG00000015022	396294	0	1	1	7	blue
Gga.2803.1.S1_s_at	0006810 // transport // inferred from electronic annotation /// 0006811 // ion transport // inferred from electronic annotation /// 0007268 // synaptic transmission // inferred from electronic annotation	0005624 // membrane fraction // inferred from electronic annotation /// 0005886 // plasma membrane // inferred from electronic annotation /// 0016020 // membrane // inferred from electronic annotation /// 0016021 // integral to membrane // inferred from electronic annotation /// 0030054 // cell junction // inferred from electronic annotation /// 0030288 // outer membrane-bounded periplasmic space…	0004872 // receptor activity // inferred from electronic annotation /// 0004970 // ionotropic glutamate receptor activity // inferred from electronic annotation /// 0005215 // transporter activity // inferred from electronic annotation /// 0005216 // ion channel activity // inferred from electronic annotation /// 0005234 // extracellular-glutamate-gated ion channel activity // inferred from elect…	GRIA2	glutamate receptor, ionotropic, AMPA 2	Gga.2803	ENSGALG00000009405	414894	0	1	1	7	blue
Gga.13785.1.S1_at	0006397 // mRNA processing // inferred from electronic annotation	0005634 // nucleus // inferred from electronic annotation	0000166 // nucleotide binding // inferred from electronic annotation /// 0003723 // RNA binding // inferred from electronic annotation	HNRPLL	heterogeneous nuclear ribonucleoprotein L-like	Gga.11439	ENSGALG00000008504	416702	0	1	2	7	blue
Gga.16552.1.S1_a_at	---	---	---	LOC421780	hypothetical gene supported by CR387685	Gga.16552	---	421780	0	1	1	7	blue
Gga.520.1.S1_at	0009267 // cellular response to starvation // inferred from sequence or structural similarity /// 0009605 // response to external stimulus // inferred from sequence or structural similarity /// 0032869 // cellular response to insulin stimulus // inferred from sequence or structural similarity /// 0032924 // activin receptor signaling pathway // inferred from sequence or structural similarity /// …	0005576 // extracellular region // inferred from electronic annotation /// 0048471 // perinuclear region of cytoplasm // inferred from sequence or structural similarity	0005179 // hormone activity // inferred from electronic annotation /// 0008083 // growth factor activity // inferred from electronic annotation /// 0042803 // protein homodimerization activity // inferred from sequence or structural similarity	INHBB	inhibin, beta B	Gga.520	---	396126	0	1	1	7	blue
Gga.2070.2.S1_a_at	0045449 // regulation of transcription // inferred from electronic annotation	0005634 // nucleus // inferred from electronic annotation	0030528 // transcription regulator activity // inferred from electronic annotation	ID4	inhibitor of DNA binding 4, dominant negative helix-loop-helix protein	Gga.2070	---	374150	0	1	1	7	blue
Gga.12079.2.S1_a_at	---	0016020 // membrane // inferred from electronic annotation	0003824 // catalytic activity // inferred from electronic annotation	LPPR5	lipid phosphate phosphatase-related protein type 5	Gga.12079	---	424477	0	1	1	7	blue
GgaAffx.11375.1.S1_at	0007165 // signal transduction // inferred from electronic annotation /// 0046847 // filopodium assembly // inferred from electronic annotation	0015629 // actin cytoskeleton // inferred from sequence or structural similarity /// 0015629 // actin cytoskeleton // inferred from electronic annotation	0003785 // actin monomer binding // inferred from sequence or structural similarity /// 0003785 // actin monomer binding // inferred from electronic annotation /// 0005102 // receptor binding // inferred from sequence or structural similarity /// 0005102 // receptor binding // inferred from electronic annotation /// 0008093 // cytoskeletal adaptor activity // inferred from electronic annotation /…	MTSS1	metastasis suppressor 1	Gga.42813	ENSGALG00000016333	420336	0	1	1	7	blue
GgaAffx.11931.1.S1_s_at	0001701 // in utero embryonic development // inferred from electronic annotation /// 0006486 // protein glycosylation // inferred from electronic annotation /// 0006810 // transport // inferred from electronic annotation /// 0018279 // protein N-linked glycosylation via asparagine // inferred from electronic annotation /// 0032868 // response to insulin stimulus // inferred from electronic annota…	0001726 // ruffle // inferred from electronic annotation /// 0005624 // membrane fraction // inferred from electronic annotation /// 0005737 // cytoplasm // inferred from electronic annotation /// 0005783 // endoplasmic reticulum // inferred from electronic annotation /// 0005829 // cytosol // inferred from electronic annotation /// 0005886 // plasma membrane // inferred from electronic annotatio…	0000166 // nucleotide binding // inferred from electronic annotation /// 0003774 // motor activity // inferred from electronic annotation /// 0003779 // actin binding // inferred from electronic annotation /// 0004437 // inositol or phosphatidylinositol phosphatase activity // inferred from electronic annotation /// 0004576 // oligosaccharyl transferase activity // inferred from electronic annota…	MYO1C	myosin IC	Gga.7109	ENSGALG00000002709	417555	0	1	1	7	blue
Gga.3113.1.S1_at	---	---	0005509 // calcium ion binding // inferred from electronic annotation	NCALD	neurocalcin delta	Gga.44146	ENSGALG00000013363	396048	0	1	1	7	blue
Gga.17662.1.S1_s_at	0007264 // small GTPase mediated signal transduction // inferred from electronic annotation	0005622 // intracellular // inferred from electronic annotation /// 0005737 // cytoplasm // inferred from electronic annotation /// 0005886 // plasma membrane // inferred from electronic annotation /// 0016020 // membrane // inferred from electronic annotation	0005085 // guanyl-nucleotide exchange factor activity // inferred from electronic annotation /// 0005515 // protein binding // inferred from electronic annotation	RALGPS2	Ral GEF with PH domain and SH3 binding motif 2	Gga.17662	ENSGALG00000004273	424429	0	1	1	7	blue
Gga.1491.1.S2_s_at	0006350 // transcription // inferred from electronic annotation /// 0045449 // regulation of transcription // inferred from electronic annotation	0005622 // intracellular // inferred from electronic annotation /// 0005634 // nucleus // inferred from electronic annotation	0003676 // nucleic acid binding // inferred from electronic annotation /// 0003677 // DNA binding // inferred from electronic annotation /// 0008270 // zinc ion binding // inferred from electronic annotation /// 0046872 // metal ion binding // inferred from electronic annotation	RREB1	Ras responsive element binding protein 1	Gga.1491	---	395920	0	1	1	7	blue
Gga.3682.1.S1_at	---	0005886 // plasma membrane // inferred from electronic annotation /// 0016020 // membrane // inferred from electronic annotation /// 0030054 // cell junction // inferred from electronic annotation /// 0045202 // synapse // inferred from electronic annotation	---	RIMBP2	RIMS binding protein 2	Gga.3682	ENSGALG00000002579	374105	1	3	3	7	blue
GgaAffx.6185.1.S1_at	0006468 // protein phosphorylation // inferred from electronic annotation	---	0004674 // protein serine/threonine kinase activity // inferred from electronic annotation /// 0005524 // ATP binding // inferred from electronic annotation	LOC425522 /// LOC776113	similar to Calcium/calmodulin-dependent protein kinase ID /// similar to Calcium/calmodulin-dependent protein kinase ID	Gga.34401	ENSGALG00000009866	425522 /// 776113	0	1	1	7	blue
Gga.1652.1.S1_at	---	---	---	SMPD3	sphingomyelin phosphodiesterase 3, neutral membrane (neutral sphingomyelinase II)	Gga.1652	---	415619	0	1	1	7	blue
Gga.3330.1.S1_at	0007155 // cell adhesion // inferred from electronic annotation	0005576 // extracellular region // inferred from electronic annotation /// 0005578 // proteinaceous extracellular matrix // inferred from electronic annotation	0005515 // protein binding // inferred from electronic annotation	SPON1	spondin 1, extracellular matrix protein	Gga.3330	ENSGALG00000012027	395657	0	1	1	7	blue
Gga.9314.1.S1_at	---	0005634 // nucleus // inferred from electronic annotation	0003677 // DNA binding // inferred from electronic annotation	SOX4	SRY (sex determining region Y)-box 4	Gga.9314	---	395143	0	1	1	7	blue
Gga.4309.1.S1_at	0001649 // osteoblast differentiation // inferred from electronic annotation /// 0001701 // in utero embryonic development // inferred from electronic annotation /// 0006350 // transcription // inferred from electronic annotation /// 0007283 // spermatogenesis // inferred from electronic annotation /// 0007422 // peripheral nervous system development // inferred from electronic annotation /// 000…	0005634 // nucleus // inferred from electronic annotation /// 0005737 // cytoplasm // inferred from electronic annotation	0003677 // DNA binding // inferred from electronic annotation /// 0003700 // sequence-specific DNA binding transcription factor activity // inferred from electronic annotation /// 0003702 // RNA polymerase II transcription factor activity // inferred from electronic annotation /// 0005515 // protein binding // inferred from electronic annotation /// 0043565 // sequence-specific DNA binding // inf…	SOX8	SRY (sex determining region Y)-box 8	Gga.4309	ENSGALG00000005263	395483	0	1	1	7	blue
Gga.19209.1.S1_at	---	---	---	ZMIZ1	Zinc finger, MIZ-type containing 1	Gga.19209	---	423724	0	1	1	7	blue
GgaAffx.20164.1.S1_at	---	---	---	---	---	Gga.38702	---	---	0	1	1	2	brown
Gga.4883.1.S1_at	---	---	---	---	---	Gga.21138	---	---	1	285.4	5	2	brown
Gga.14895.1.S1_at	---	---	---	---	---	Gga.14895	---	---	0	306	1	2	brown
Gga.15964.1.S1_at	---	---	---	---	---	Gga.15964	---	---	1	9.5	6	2	brown
GgaAffx.21016.1.S1_at	---	---	---	---	---	Gga.20228	---	---	0.666667	139.333	3	2	brown
Gga.9214.1.S1_at	---	---	---	---	---	Gga.8974	---	---	0.673246	166.511	237	2	brown
Gga.5881.1.S1_at	---	---	---	---	---	Gga.38416	---	---	1	280	3	2	brown
Gga.16539.1.S1_at	---	---	---	---	---	Gga.16539	---	---	0	182	1	2	brown
Gga.5339.1.S1_at	---	---	---	---	---	Gga.35160	---	---	0	306	1	2	brown
Gga.13977.1.S1_s_at	---	---	---	---	---	---	---	---	0.94709	201.117	162	2	brown
GgaAffx.21584.1.S1_at	---	---	---	---	---	Gga.20616	---	---	1	234.971	70	2	brown
GgaAffx.21129.1.S1_at	---	---	---	---	---	Gga.20728	---	---	0	1	1	2	brown
Gga.15949.1.S1_at	---	---	---	---	---	Gga.15949	---	---	1	9.5	6	2	brown
GgaAffx.21066.1.S1_at	---	---	---	---	---	Gga.20742	---	---	0.678571	84	8	2	brown
Gga.17310.1.S1_at	---	---	---	---	---	Gga.38577	---	---	0.952381	240.8	15	2	brown
Gga.2814.1.S1_at	---	---	---	---	---	Gga.2814	---	---	1	243.75	8	2	brown
Gga.5417.1.S1_at	---	---	---	---	---	Gga.5417	---	---	1	261.176	17	2	brown
Gga.17400.1.S1_at	---	---	---	---	---	---	---	---	0	1	1	2	brown
GgaAffx.26040.1.S1_s_at	---	---	---	---	---	---	---	---	0.70955	170.991	230	2	brown
Gga.19070.1.S1_s_at	---	---	---	---	---	Gga.17170 /// Gga.19070	---	---	0.666667	2.66667	3	2	brown
Gga.6670.1.S1_at	---	---	---	---	---	Gga.35415	---	---	0	1	1	2	brown
Gga.6914.1.A1_at	---	---	---	---	---	---	---	---	0	1	1	2	brown
Gga.19482.1.S1_at	---	---	---	---	---	Gga.19482	---	---	1	250.525	40	2	brown
Gga.1245.1.S1_at	---	---	---	---	---	Gga.1245	---	---	0.662226	165.121	232	2	brown
Gga.14246.1.S1_at	---	---	---	---	---	Gga.35075	---	---	0.666667	2.66667	3	2	brown
Gga.5354.1.S1_at	---	---	---	---	---	Gga.33943	---	---	1	297	4	2	brown
Gga.13830.1.S1_at	---	---	---	---	---	Gga.13830	---	---	0.619565	199.583	24	2	brown
Gga.19050.1.S1_at	---	---	---	---	---	Gga.36552	---	---	0	1	1	2	brown
Gga.17544.1.S1_at	---	---	---	---	---	Gga.35155	---	---	0	1	1	2	brown
Gga.13923.1.S1_at	---	---	---	---	---	Gga.13923	---	---	1	292.667	3	2	brown
Gga.9191.1.S1_at	---	---	---	---	---	Gga.44105	---	---	0.834573	185.62	200	2	brown
Gga.12300.1.S1_at	---	---	---	---	---	Gga.37960	---	---	0	1	1	2	brown
Gga.5404.1.S1_at	---	---	---	---	---	Gga.35473	---	---	1	259.111	9	2	brown
Gga.16882.1.S1_at	---	---	---	---	---	Gga.16882 /// Gga.35040	---	---	0	1	1	2	brown
Gga.13011.1.S1_at	---	---	---	---	---	Gga.7267	---	---	0.951589	204.562	137	2	brown
Gga.8034.1.S1_at	---	---	---	---	---	Gga.36380	---	---	0	1	1	2	brown
Gga.11860.1.S1_at	---	---	---	---	---	Gga.38031	---	---	1	229.974	78	2	brown
Gga.9122.1.S1_at	---	---	---	---	---	Gga.9122	---	---	0	1	1	2	brown
GgaAffx.25462.2.S1_s_at	---	---	---	---	---	---	---	---	0.802401	181.71	207	2	brown
Gga.17170.1.S1_at	---	---	---	---	---	Gga.17170	---	---	1	3	2	2	brown
Gga.2440.1.S1_at	---	---	---	---	---	Gga.2440	---	---	0.857895	263.5	20	2	brown
Gga.16411.1.S1_at	---	---	---	---	---	Gga.35040	---	---	0	1	1	2	brown
Gga.2344.1.S1_at	---	---	---	---	---	Gga.2344	---	---	0	157	2	2	brown
Gga.16197.1.S1_at	---	---	---	---	---	Gga.16197	---	---	0	4	1	2	brown
GgaAffx.7456.1.S1_at	---	---	0005515 // protein binding // inferred from electronic annotation	---	---	---	ENSGALG00000011710	---	1	258.034	29	2	brown
Gga.6119.1.S1_x_at	---	---	---	---	---	Gga.6119	---	---	1	296.8	5	2	brown
Gga.1334.1.S1_at	---	---	---	---	---	Gga.1334	---	---	0.588297	156.062	256	2	brown
GgaAffx.20160.2.A1_at	---	---	---	---	---	Gga.2211	---	---	1	282.5	4	2	brown
Gga.14142.1.S1_at	---	---	---	---	---	Gga.14142	---	---	1	302.667	3	2	brown
Gga.13855.1.S1_at	---	---	---	---	---	Gga.13855	---	---	0.700621	169.848	231	2	brown
Gga.3281.1.S1_at	---	---	---	---	---	Gga.35091	---	---	0.972293	234.565	69	2	brown
Gga.4473.1.S1_at	---	---	---	---	---	Gga.38102	---	---	0.910679	195.929	168	2	brown
GgaAffx.21005.1.S1_at	---	---	---	---	---	Gga.20757	---	---	0.988312	214.164	128	2	brown
Gga.12936.1.S1_at	---	---	---	---	---	Gga.12936	---	---	0	3	1	2	brown
Gga.7059.1.S1_at	---	---	---	---	---	Gga.7059	---	---	1	231.701	77	2	brown
Gga.1567.2.S1_at	---	---	---	---	---	Gga.42931	---	---	0	1	1	2	brown
Gga.12991.1.S1_at	---	---	---	---	---	Gga.38201	---	---	0.996491	224.677	96	2	brown
Gga.7214.1.S1_at	---	---	---	---	---	Gga.7214	---	---	0	1	1	2	brown
Gga.16816.1.S1_at	---	---	---	---	---	Gga.16816	---	---	0	1	1	2	brown
Gga.9148.1.S1_s_at	---	---	---	---	---	Gga.20608	---	---	0	1	1	2	brown
Gga.5198.3.S1_x_at	---	---	---	---	---	Gga.46449	---	---	0	1	1	2	brown
Gga.16486.1.S1_at	---	---	---	---	---	Gga.16486	---	---	1	298.333	6	2	brown
GgaAffx.20453.1.S1_at	---	---	---	---	---	Gga.20952	---	---	0.933089	198.535	172	2	brown
GgaAffx.20246.1.S1_s_at	---	---	---	---	---	Gga.34951	---	---	0	1	1	2	brown
Gga.5306.2.S1_a_at	---	---	---	---	---	---	---	---	0.95	251.562	16	2	brown
GgaAffx.21036.1.S1_at	---	---	---	---	---	Gga.20268	---	---	1	247.48	50	2	brown
GgaAffx.11457.1.S1_at	0006810 // transport // inferred from electronic annotation	0005622 // intracellular // inferred from electronic annotation /// 0005634 // nucleus // inferred from electronic annotation /// 0005737 // cytoplasm // inferred from electronic annotation	0000166 // nucleotide binding // inferred from electronic annotation /// 0003676 // nucleic acid binding // inferred from electronic annotation /// 0005515 // protein binding // inferred from electronic annotation	ANP32B	acidic (leucine-rich) nuclear phosphoprotein 32 family, member B	Gga.47306	ENSGALG00000001580	420087	0.999026	233.228	79	2	brown
Gga.14132.1.S1_at	0000122 // negative regulation of transcription from RNA polymerase II promoter // inferred from electronic annotation /// 0006306 // DNA methylation // inferred from electronic annotation /// 0006350 // transcription // inferred from electronic annotation /// 0045449 // regulation of transcription // inferred from electronic annotation /// 0045892 // negative regulation of transcription, DNA-dep…	0005634 // nucleus // inferred from electronic annotation /// 0005667 // transcription factor complex // inferred from electronic annotation /// 0005737 // cytoplasm // inferred from electronic annotation	0003714 // transcription corepressor activity // inferred from electronic annotation /// 0005515 // protein binding // inferred from electronic annotation /// 0016887 // ATPase activity // inferred from electronic annotation	ATF7IP	activating transcription factor 7 interacting protein	Gga.20818	ENSGALG00000011814	417966	1	234	6	2	brown
Gga.16526.1.S1_at	---	---	0005525 // GTP binding // inferred from electronic annotation	ARL9	ADP-ribosylation factor-like 9	Gga.23188	---	771078	1	239.2	70	2	brown
Gga.4448.1.S1_at	0007009 // plasma membrane organization // inferred from electronic annotation /// 0007213 // muscarinic acetylcholine receptor signaling pathway // inferred from electronic annotation /// 0007268 // synaptic transmission // inferred from electronic annotation /// 0007528 // neuromuscular junction development // inferred from electronic annotation /// 0008582 // regulation of synaptic growth at n…	0005576 // extracellular region // inferred from electronic annotation /// 0005578 // proteinaceous extracellular matrix // inferred from electronic annotation /// 0005604 // basement membrane // inferred from electronic annotation /// 0005605 // basal lamina // inferred from sequence or structural similarity /// 0005605 // basal lamina // inferred from electronic annotation /// 0009986 // cell s…	0005515 // protein binding // inferred from physical interaction /// 0005515 // protein binding // inferred from electronic annotation /// 0030548 // acetylcholine receptor regulator activity // inferred from electronic annotation /// 0043236 // laminin binding // inferred from electronic annotation	AGRN	agrin	Gga.4448	---	396538	0	10	1	2	brown
Gga.3212.1.S1_at	---	---	---	ANLN	Anillin, actin binding protein	Gga.24640	---	420738	0.930755	199.497	169	2	brown
Gga.9421.1.S1_at	---	---	---	ANKRD13C /// LOC768544	ankyrin repeat domain 13C /// similar to MGC83917 protein	Gga.7485	ENSGALG00000011311	424715 /// 768544	0.5	27.8	5	2	brown
Gga.18957.1.S1_at	---	---	---	MKI67	antigen identified by monoclonal antibody Ki-67	Gga.29983	ENSGALG00000023387	423963	0.613323	159.004	251	2	brown
Gga.2856.1.S1_a_at	---	---	0003677 // DNA binding // inferred from electronic annotation	APITD1	apoptosis-inducing, TAF9-like domain 1	Gga.2856	ENSGALG00000024481	771417	0.955279	202.671	161	2	brown
Gga.9951.1.S1_at	---	---	---	ASPM	asp (abnormal spindle) homolog, microcephaly associated (Drosophila)	Gga.35931	ENSGALG00000002338	424354	0.91787	215.272	114	2	brown
GgaAffx.1740.1.S1_at	---	---	0004674 // protein serine/threonine kinase activity // inferred from electronic annotation /// 0005488 // binding // inferred from electronic annotation /// 0016773 // phosphotransferase activity, alcohol group as acceptor // inferred from electronic annotation	ATR	ataxia telangiectasia and Rad3 related	Gga.21455	ENSGALG00000002663	424777	0.914286	196.988	161	2	brown
Gga.9276.2.S1_s_at	0006810 // transport // inferred from electronic annotation /// 0006914 // autophagy // inferred from electronic annotation /// 0015031 // protein transport // inferred from electronic annotation	0005737 // cytoplasm // inferred from electronic annotation	0008233 // peptidase activity // inferred from electronic annotation /// 0008234 // cysteine-type peptidase activity // inferred from electronic annotation /// 0016787 // hydrolase activity // inferred from electronic annotation	ATG4A	ATG4 autophagy related 4 homolog A (S. cerevisiae)	Gga.39961	---	772074	0	1	1	2	brown
GgaAffx.10484.1.S1_at	---	---	0000166 // nucleotide binding // inferred from electronic annotation /// 0005524 // ATP binding // inferred from electronic annotation /// 0017111 // nucleoside-triphosphatase activity // inferred from electronic annotation	ATAD2	ATPase family, AAA domain containing 2	Gga.30569	ENSGALG00000016373	420346	0.897214	196.357	171	2	brown
Gga.16870.1.S1_at	---	---	0000166 // nucleotide binding // inferred from electronic annotation /// 0005524 // ATP binding // inferred from electronic annotation /// 0017111 // nucleoside-triphosphatase activity // inferred from electronic annotation	ATAD5	ATPase family, AAA domain containing 5	Gga.16870	ENSGALG00000003294	417408	0.788336	180.915	199	2	brown
Gga.8144.3.S1_at	0006754 // ATP biosynthetic process // inferred from electronic annotation /// 0006810 // transport // inferred from electronic annotation /// 0006811 // ion transport // inferred from electronic annotation /// 0006813 // potassium ion transport // inferred from electronic annotation /// 0006814 // sodium ion transport // inferred from electronic annotation /// 0015992 // proton transport // infe…	0016020 // membrane // inferred from electronic annotation /// 0016021 // integral to membrane // inferred from electronic annotation	0005391 // sodium:potassium-exchanging ATPase activity // inferred from electronic annotation	ATP1B4	ATPase, (Na+)/K+ transporting, beta 4 polypeptide	Gga.40342	ENSGALG00000008593	422365	1	308.5	2	2	brown
GgaAffx.12188.1.S1_s_at	0015986 // ATP synthesis coupled proton transport // inferred from electronic annotation /// 0042777 // plasma membrane ATP synthesis coupled proton transport // inferred from electronic annotation	0033178 // proton-transporting two-sector ATPase complex, catalytic domain // inferred from electronic annotation	0005524 // ATP binding // inferred from electronic annotation /// 0046933 // hydrogen ion transporting ATP synthase activity, rotational mechanism // inferred from electronic annotation /// 0046961 // proton-transporting ATPase activity, rotational mechanism // inferred from electronic annotation	ATP6V1E1	ATPase, H+ transporting, lysosomal 31kDa, V1 subunit E1	Gga.4861	ENSGALG00000013036	418162	1	274.5	14	2	brown
Gga.4672.1.S1_at	0006810 // transport // inferred from electronic annotation /// 0006811 // ion transport // inferred from electronic annotation /// 0015986 // ATP synthesis coupled proton transport // inferred from electronic annotation /// 0015992 // proton transport // inferred from electronic annotation	0016020 // membrane // inferred from electronic annotation /// 0016021 // integral to membrane // inferred from electronic annotation /// 0030659 // cytoplasmic vesicle membrane // inferred from electronic annotation /// 0031410 // cytoplasmic vesicle // inferred from electronic annotation /// 0033177 // proton-transporting two-sector ATPase complex, proton-transporting domain // inferred from el…	0015078 // hydrogen ion transmembrane transporter activity // inferred from electronic annotation	ATP6V0A1	ATPase, H+ transporting, lysosomal V0 subunit a1	Gga.43082	ENSGALG00000003256	395474	1	281.5	8	2	brown
Gga.3301.1.S1_at	0006754 // ATP biosynthetic process // inferred from electronic annotation /// 0006810 // transport // inferred from electronic annotation /// 0006811 // ion transport // inferred from electronic annotation /// 0006813 // potassium ion transport // inferred from electronic annotation /// 0006814 // sodium ion transport // inferred from electronic annotation	0005886 // plasma membrane // inferred from electronic annotation /// 0016020 // membrane // inferred from electronic annotation /// 0016021 // integral to membrane // inferred from electronic annotation /// 0016323 // basolateral plasma membrane // inferred from electronic annotation	0005391 // sodium:potassium-exchanging ATPase activity // inferred from electronic annotation /// 0005515 // protein binding // inferred from electronic annotation	ATP1B1	ATPase, Na+/K+ transporting, beta 1 polypeptide	Gga.3301	---	396529	1	290	2	2	brown
Gga.9936.1.S1_at	---	---	---	AURKA	Aurora kinase A	Gga.34875	---	428167	0.425415	133.042	306	2	brown
Gga.1551.2.S1_a_at	0000086 // G2/M transition of mitotic cell cycle // inferred from sequence or structural similarity /// 0000226 // microtubule cytoskeleton organization // inferred from electronic annotation /// 0000910 // cytokinesis // inferred from sequence or structural similarity /// 0006916 // anti-apoptosis // inferred from sequence or structural similarity /// 0009790 // embryo development // inferred fr…	0000775 // chromosome, centromeric region // inferred from sequence or structural similarity /// 0005622 // intracellular // inferred from electronic annotation /// 0005737 // cytoplasm // inferred from sequence or structural similarity /// 0005814 // centriole // inferred from sequence or structural similarity /// 0005829 // cytosol // inferred from sequence or structural similarity /// 0005876 …	0008017 // microtubule binding // inferred from sequence or structural similarity /// 0008270 // zinc ion binding // inferred from sequence or structural similarity /// 0015631 // tubulin binding // inferred from sequence or structural similarity /// 0042803 // protein homodimerization activity // inferred from sequence or structural similarity /// 0043027 // caspase inhibitor activity // inferre…	BIRC5	baculoviral IAP repeat-containing 5 (survivin)	Gga.39203	ENSGALG00000008713	374078	0.695675	169.64	225	2	brown
Gga.8548.3.S1_s_at	---	---	---	BTF3L4	basic transcription factor 3-like 4	Gga.8548	ENSGALG00000010570	424638	1	287.833	6	2	brown
Gga.1721.1.S1_at	0006915 // apoptosis // inferred from electronic annotation /// 0090083 // regulation of inclusion body assembly // inferred from electronic annotation	0016234 // inclusion body // inferred from electronic annotation /// 0048471 // perinuclear region of cytoplasm // inferred from electronic annotation	0005515 // protein binding // inferred from electronic annotation /// 0051087 // chaperone binding // inferred from electronic annotation	BAG5	BCL2-associated athanogene 5	Gga.1721	ENSGALG00000011525	423482	1	272.5	2	2	brown
Gga.1914.1.S1_s_at	0000079 // regulation of cyclin-dependent protein kinase activity // inferred from electronic annotation /// 0000723 // telomere maintenance // inferred from electronic annotation /// 0006260 // DNA replication // inferred from electronic annotation /// 0006281 // DNA repair // inferred from electronic annotation /// 0006310 // DNA recombination // inferred from electronic annotation /// 0006974 …	0000781 // chromosome, telomeric region // inferred from electronic annotation /// 0000800 // lateral element // inferred from electronic annotation /// 0001673 // male germ cell nucleus // inferred from electronic annotation /// 0005622 // intracellular // inferred from electronic annotation /// 0005634 // nucleus // inferred from electronic annotation /// 0005657 // replication fork // inferred…	0000166 // nucleotide binding // inferred from electronic annotation /// 0000405 // bubble DNA binding // inferred from electronic annotation /// 0000739 // DNA strand annealing activity // inferred from electronic annotation /// 0002039 // p53 binding // inferred from electronic annotation /// 0003676 // nucleic acid binding // inferred from electronic annotation /// 0003677 // DNA binding // in…	BLM	Bloom syndrome	Gga.1914	ENSGALG00000008256	415577	0.996727	224.774	93	2	brown
GgaAffx.2172.1.S1_s_at	0042325 // regulation of phosphorylation // inferred from electronic annotation /// 0043065 // positive regulation of apoptosis // inferred from electronic annotation /// 0043066 // negative regulation of apoptosis // inferred from electronic annotation /// 0046826 // negative regulation of protein export from nucleus // inferred from electronic annotation	0005622 // intracellular // inferred from electronic annotation /// 0005634 // nucleus // inferred from electronic annotation /// 0005737 // cytoplasm // inferred from electronic annotation /// 0031436 // BRCA1-BARD1 complex // inferred from electronic annotation /// 0070531 // BRCA1-A complex // inferred from electronic annotation	0003723 // RNA binding // inferred from electronic annotation /// 0005515 // protein binding // inferred from electronic annotation /// 0008270 // zinc ion binding // inferred from electronic annotation /// 0042803 // protein homodimerization activity // inferred from electronic annotation /// 0046872 // metal ion binding // inferred from electronic annotation /// 0046982 // protein heterodimeriz…	BARD1	BRCA1 associated RING domain 1	Gga.22527	ENSGALG00000003484	424010	0.91049	195.094	180	2	brown
Gga.4493.1.S2_at	0000724 // double-strand break repair via homologous recombination // inferred from sequence or structural similarity /// 0006260 // DNA replication // inferred from electronic annotation /// 0006281 // DNA repair // inferred from electronic annotation /// 0006301 // postreplication repair // inferred from sequence or structural similarity /// 0007059 // chromosome segregation // inferred from se…	0000793 // condensed chromosome // inferred from electronic annotation /// 0005622 // intracellular // inferred from electronic annotation /// 0005634 // nucleus // inferred from electronic annotation /// 0005737 // cytoplasm // inferred from electronic annotation	0003677 // DNA binding // inferred from electronic annotation /// 0003684 // damaged DNA binding // inferred from electronic annotation /// 0004842 // ubiquitin-protein ligase activity // inferred from sequence or structural similarity /// 0005515 // protein binding // inferred from electronic annotation /// 0008270 // zinc ion binding // inferred from electronic annotation /// 0046872 // metal i…	BRCA1	breast cancer 1, early onset	Gga.4493	ENSGALG00000002781	373983	0.572767	153.893	261	2	brown
Gga.1.1.S1_at	0000724 // double-strand break repair via homologous recombination // inferred from electronic annotation /// 0001556 // oocyte maturation // inferred from electronic annotation /// 0001833 // inner cell mass cell proliferation // inferred from electronic annotation /// 0006281 // DNA repair // inferred from electronic annotation /// 0006289 // nucleotide-excision repair // inferred from electron…	0005634 // nucleus // inferred from electronic annotation /// 0005737 // cytoplasm // inferred from electronic annotation /// 0005813 // centrosome // inferred from electronic annotation /// 0030141 // stored secretory granule // inferred from electronic annotation /// 0033593 // BRCA2-MAGE-D1 complex // inferred from electronic annotation /// 0043234 // protein complex // inferred from electroni…	0003697 // single-stranded DNA binding // inferred from electronic annotation /// 0005515 // protein binding // inferred from electronic annotation /// 0016563 // transcription activator activity // inferred from electronic annotation /// 0043015 // gamma-tubulin binding // inferred from electronic annotation	BRCA2	breast cancer 2, early onset	Gga.1	ENSGALG00000017073	374139	0.853519	187.813	193	2	brown
Gga.11684.1.S1_at	---	---	---	BXDC1	brix domain containing 1	Gga.11684	ENSGALG00000015043	428624	1	257.87	23	2	brown
GgaAffx.5197.1.S1_s_at	0006468 // protein phosphorylation // inferred from electronic annotation /// 0006915 // apoptosis // inferred from electronic annotation /// 0007063 // regulation of sister chromatid cohesion // inferred from electronic annotation /// 0009790 // embryo development // inferred from electronic annotation /// 0051983 // regulation of chromosome segregation // inferred from electronic annotation ///…	0000775 // chromosome, centromeric region // inferred from electronic annotation /// 0000776 // kinetochore // inferred from electronic annotation /// 0000777 // condensed chromosome kinetochore // inferred from electronic annotation /// 0000780 // condensed nuclear chromosome, centromeric region // inferred from electronic annotation	0000166 // nucleotide binding // inferred from electronic annotation /// 0004672 // protein kinase activity // inferred from electronic annotation /// 0004674 // protein serine/threonine kinase activity // inferred from electronic annotation /// 0005515 // protein binding // inferred from electronic annotation /// 0005524 // ATP binding // inferred from electronic annotation	BUB1	BUB1 budding uninhibited by benzimidazoles 1 homolog (yeast)	Gga.7180	ENSGALG00000008233	421226	0.905815	213.522	113	2	brown
Gga.8462.1.S1_at	0007091 // mitotic metaphase/anaphase transition // inferred from electronic annotation	0000776 // kinetochore // inferred from electronic annotation /// 0000940 // condensed chromosome outer kinetochore // inferred from electronic annotation	---	BUB1B	BUB1 budding uninhibited by benzimidazoles 1 homolog beta (yeast)	Gga.8462	ENSGALG00000004838	378922	0.670815	166.277	238	2	brown
Gga.3986.2.S1_a_at	0002009 // morphogenesis of an epithelium // inferred from electronic annotation /// 0006730 // one-carbon metabolic process // inferred from electronic annotation /// 0015670 // carbon dioxide transport // inferred from electronic annotation /// 0046903 // secretion // inferred from electronic annotation	0005634 // nucleus // inferred from electronic annotation /// 0005737 // cytoplasm // inferred from electronic annotation /// 0005829 // cytosol // inferred from electronic annotation /// 0045177 // apical part of cell // inferred from electronic annotation	0004089 // carbonate dehydratase activity // inferred from electronic annotation /// 0008270 // zinc ion binding // inferred from electronic annotation /// 0016829 // lyase activity // inferred from electronic annotation /// 0046872 // metal ion binding // inferred from electronic annotation	CA2	carbonic anhydrase II	Gga.3986	ENSGALG00000015862	396257	1	291.6	5	2	brown
GgaAffx.1524.1.S1_s_at	0006468 // protein phosphorylation // inferred from electronic annotation /// 0016055 // Wnt receptor signaling pathway // inferred from electronic annotation	0005737 // cytoplasm // inferred from electronic annotation	0000166 // nucleotide binding // inferred from electronic annotation /// 0004672 // protein kinase activity // inferred from electronic annotation /// 0004674 // protein serine/threonine kinase activity // inferred from electronic annotation /// 0005524 // ATP binding // inferred from electronic annotation /// 0016301 // kinase activity // inferred from electronic annotation /// 0016740 // transf…	CSNK1G1 /// LOC769181	casein kinase 1, gamma 1 /// similar to KIAA0101	Gga.15908	ENSGALG00000002279	415328 /// 769181	0.997759	226.282	85	2	brown
Gga.3333.2.A1_at	0006350 // transcription // inferred from electronic annotation /// 0008284 // positive regulation of cell proliferation // inferred from electronic annotation /// 0045449 // regulation of transcription // inferred from electronic annotation /// 0045944 // positive regulation of transcription from RNA polymerase II promoter // inferred from electronic annotation	0005634 // nucleus // inferred from electronic annotation /// 0005737 // cytoplasm // inferred from electronic annotation /// 0005783 // endoplasmic reticulum // inferred from electronic annotation /// 0005829 // cytosol // inferred from electronic annotation	0003676 // nucleic acid binding // inferred from electronic annotation /// 0003677 // DNA binding // inferred from electronic annotation /// 0008270 // zinc ion binding // inferred from electronic annotation /// 0046872 // metal ion binding // inferred from electronic annotation	CNBP	CCHC-type zinc finger, nucleic acid binding protein	Gga.3333	---	395731	0	1	1	2	brown
Gga.7132.1.S1_at	0007049 // cell cycle // inferred from electronic annotation	---	0016538 // cyclin-dependent protein kinase regulator activity // inferred from electronic annotation	CKS1B	CDC28 protein kinase regulatory subunit 1B	Gga.7132	---	100134845	0.768502	178.654	182	2	brown
Gga.1958.1.S1_a_at	---	---	---	CKS2	CDC28 protein kinase regulatory subunit 2	Gga.1958	---	768830	0.720772	173.772	224	2	brown
Gga.6008.1.S1_at	0006270 // DNA-dependent DNA replication initiation // inferred from electronic annotation	---	---	CDC45L	CDC45 cell division cycle 45-like (S. cerevisiae)	Gga.6008	ENSGALG00000001616	416776	0.412073	131.672	311	2	brown
Gga.726.2.S1_a_at	0006468 // protein phosphorylation // inferred from electronic annotation /// 0006916 // anti-apoptosis // inferred from electronic annotation /// 0007049 // cell cycle // inferred from electronic annotation /// 0007067 // mitosis // inferred from electronic annotation /// 0007095 // mitotic cell cycle G2/M transition DNA damage checkpoint // inferred from electronic annotation /// 0034501 // pro…	0005634 // nucleus // inferred from electronic annotation /// 0005876 // spindle microtubule // inferred from electronic annotation /// 0030496 // midbody // inferred from electronic annotation	0000166 // nucleotide binding // inferred from electronic annotation /// 0004672 // protein kinase activity // inferred from electronic annotation /// 0004674 // protein serine/threonine kinase activity // inferred from electronic annotation /// 0004693 // cyclin-dependent protein kinase activity // inferred from electronic annotation /// 0005515 // protein binding // inferred from electronic ann…	CDC2	cell division cycle 2, G1 to S and G2 to M	Gga.726	ENSGALG00000003085	396252	0.552703	150.966	266	2	brown
GgaAffx.13051.1.S1_s_at	---	---	0005515 // protein binding // inferred from electronic annotation /// 0008022 // protein C-terminus binding // inferred from electronic annotation	CDC20	cell division cycle 20 homolog (S. cerevisiae)	Gga.9187	ENSGALG00000009971	424563	0.607108	158.227	251	2	brown
GgaAffx.3075.1.S1_at	0000087 // M phase of mitotic cell cycle // inferred from electronic annotation /// 0006470 // protein dephosphorylation // inferred from electronic annotation	0005622 // intracellular // inferred from electronic annotation	0004725 // protein tyrosine phosphatase activity // inferred from electronic annotation	CDC25A	cell division cycle 25 homolog A (S. pombe)	Gga.23290	ENSGALG00000004934	420375	1	243.353	17	2	brown
GgaAffx.3765.1.S1_s_at	0006468 // protein phosphorylation // inferred from electronic annotation	---	0004674 // protein serine/threonine kinase activity // inferred from electronic annotation /// 0005524 // ATP binding // inferred from electronic annotation	CDC7	cell division cycle 7 homolog (S. cerevisiae)	Gga.28752	ENSGALG00000006051	424507	0.898324	194.006	180	2	brown
Gga.3169.1.S1_at	---	---	---	CDCA3	cell division cycle associated 3	Gga.3169	ENSGALG00000014513	770517	0.59861	157.106	255	2	brown
Gga.6364.1.S1_at	0008284 // positive regulation of cell proliferation // inferred from electronic annotation	0005634 // nucleus // inferred from electronic annotation	---	CDCA7L	cell division cycle associated 7-like	Gga.6364	ENSGALG00000010908	420608	0.991284	209.386	145	2	brown
Gga.2320.2.S1_a_at	---	---	0005515 // protein binding // inferred from physical interaction	CENPC1	centromere protein C 1	Gga.2320	ENSGALG00000011683	395922	0.523435	147.405	274	2	brown
Gga.3705.1.S1_at	0000085 // G2 phase of mitotic cell cycle // inferred from sequence or structural similarity /// 0000087 // M phase of mitotic cell cycle // inferred from sequence or structural similarity /// 0000278 // mitotic cell cycle // inferred from sequence or structural similarity /// 0007059 // chromosome segregation // inferred from sequence or structural similarity /// 0016202 // regulation of striate…	0000775 // chromosome, centromeric region // inferred from sequence or structural similarity /// 0000922 // spindle pole // inferred from sequence or structural similarity /// 0000940 // condensed chromosome outer kinetochore // inferred from sequence or structural similarity /// 0005634 // nucleus // inferred from sequence or structural similarity /// 0005635 // nuclear envelope // inferred from…	0008134 // transcription factor binding // inferred from sequence or structural similarity /// 0042803 // protein homodimerization activity // inferred from sequence or structural similarity /// 0045502 // dynein binding // inferred from sequence or structural similarity	CENPF	centromere protein F, 350/400ka (mitosin)	Gga.3705	ENSGALG00000009690	395357	0.918752	196.354	175	2	brown
Gga.944.1.S1_at	0007059 // chromosome segregation // inferred from electronic annotation /// 0051301 // cell division // inferred from electronic annotation	0000775 // chromosome, centromeric region // inferred from electronic annotation /// 0000776 // kinetochore // inferred from electronic annotation /// 0000777 // condensed chromosome kinetochore // inferred from electronic annotation /// 0005634 // nucleus // inferred from electronic annotation	0005515 // protein binding // inferred from physical interaction /// 0005515 // protein binding // inferred from electronic annotation /// 0043515 // kinetochore binding // inferred from electronic annotation	CENPH	centromere protein H	Gga.944	ENSGALG00000014788	395316	0.682699	169.124	233	2	brown
Gga.31.1.S1_at	---	0000775 // chromosome, centromeric region // inferred from electronic annotation /// 0005634 // nucleus // inferred from electronic annotation	---	CENPI	centromere protein I	Gga.31	ENSGALG00000005038	395207	0.712442	171.275	229	2	brown
GgaAffx.10985.1.S1_at	---	---	---	CENPJ	centromere protein J	Gga.25738	ENSGALG00000017148	418960	0.894537	193	181	2	brown
Gga.12212.1.S1_a_at	---	0000775 // chromosome, centromeric region // inferred from electronic annotation /// 0000776 // kinetochore // inferred from electronic annotation /// 0000777 // condensed chromosome kinetochore // inferred from electronic annotation /// 0005634 // nucleus // inferred from electronic annotation	---	CENPK	centromere protein K	Gga.12212	---	427162	0.873454	193.553	179	2	brown
GgaAffx.12087.1.S1_s_at	---	0000775 // chromosome, centromeric region // inferred from electronic annotation /// 0005634 // nucleus // inferred from electronic annotation	---	CENPL	centromere protein L	Gga.8185	---	426563	0.660927	165.071	241	2	brown
GgaAffx.8595.2.S1_s_at	---	0000775 // chromosome, centromeric region // inferred from electronic annotation /// 0005634 // nucleus // inferred from electronic annotation	---	CENPN	centromere protein N	Gga.33708	ENSGALG00000013494	693246	0.816227	189.962	184	2	brown
GgaAffx.12528.1.S1_at	0007059 // chromosome segregation // inferred from electronic annotation /// 0051301 // cell division // inferred from electronic annotation	0000775 // chromosome, centromeric region // inferred from electronic annotation /// 0005634 // nucleus // inferred from electronic annotation	0005515 // protein binding // inferred from electronic annotation	CENPO	centromere protein O	Gga.14814	ENSGALG00000016609	422014	0.992629	219.739	111	2	brown
Gga.12460.1.S1_at	---	0000775 // chromosome, centromeric region // inferred from electronic annotation /// 0005634 // nucleus // inferred from electronic annotation	---	CENPP	centromere protein P	Gga.12460	ENSGALG00000004687	415952	0.897153	192.984	182	2	brown
Gga.11819.1.S1_at	---	0000775 // chromosome, centromeric region // inferred from electronic annotation /// 0005634 // nucleus // inferred from electronic annotation	---	CENPQ	centromere protein Q	Gga.11819	---	422048	0.922627	197.229	175	2	brown
GgaAffx.24430.2.A1_at	---	0005622 // intracellular // inferred from electronic annotation	0043565 // sequence-specific DNA binding // inferred from electronic annotation	CENPT	centromere protein T	Gga.2263	ENSGALG00000001539	415654	0.745825	175.059	221	2	brown
GgaAffx.8456.1.S1_at	---	---	---	CEP152	centrosomal protein 152kDa	Gga.13493	---	415437	0.952631	201.673	159	2	brown
Gga.8194.1.S1_a_at	---	---	---	CEP192	centrosomal protein 192kDa	Gga.42488	ENSGALG00000013880	421043	0.878872	192.935	170	2	brown
Gga.15350.1.S1_at	---	---	---	CEP55	centrosomal protein 55kDa	Gga.15350	ENSGALG00000006639	423804	0.759481	176.803	218	2	brown
Gga.15961.1.S1_s_at	---	---	---	CEP76	centrosomal protein 76kDa	Gga.30374	ENSGALG00000013858	421039	0.987443	232.452	73	2	brown
Gga.15961.1.S1_a_at	---	---	---	CEP76 /// LOC768721	centrosomal protein 76kDa /// similar to Centrosomal protein 76kDa	Gga.47418	ENSGALG00000013858	421039 /// 768721	1	242.975	40	2	brown
Gga.2517.2.S1_a_at	0006468 // protein phosphorylation // inferred from electronic annotation /// 0010332 // response to gamma radiation // inferred from electronic annotation /// 0042770 // signal transduction in response to DNA damage // inferred from electronic annotation	---	0004672 // protein kinase activity // inferred from electronic annotation /// 0004674 // protein serine/threonine kinase activity // inferred from electronic annotation /// 0005524 // ATP binding // inferred from electronic annotation	CHEK2	CHK2 checkpoint homolog (S. pombe)	Gga.2517	ENSGALG00000005695	768913	0.998431	228.765	51	2	brown
Gga.8862.1.S1_s_at	0006260 // DNA replication // inferred from electronic annotation /// 0006281 // DNA repair // inferred from electronic annotation /// 0006350 // transcription // inferred from electronic annotation /// 0006974 // response to DNA damage stimulus // inferred from electronic annotation /// 0007049 // cell cycle // inferred from electronic annotation /// 0045449 // regulation of transcription // inf…	0005634 // nucleus // inferred from electronic annotation /// 0005654 // nucleoplasm // inferred from electronic annotation /// 0005739 // mitochondrion // inferred from electronic annotation /// 0005829 // cytosol // inferred from electronic annotation	0005515 // protein binding // inferred from physical interaction /// 0005515 // protein binding // inferred from electronic annotation	CHAF1B	chromatin assembly factor 1, subunit B (p60)	Gga.8862	---	418514	0.97864	208.248	145	2	brown
Gga.7249.1.S1_a_at	---	---	---	CDT1	chromatin licensing and DNA replication factor 1	Gga.43158	ENSGALG00000013784	426254	0.805213	181.82	205	2	brown
Gga.11893.1.S1_s_at	---	---	---	C10orf119	chromosome 10 open reading frame 119	Gga.11893	ENSGALG00000009455	423933	1	292.375	8	2	brown
GgaAffx.20497.1.S1_at	---	---	---	C10orf78	Chromosome 10 open reading frame 78	Gga.20241	---	770846	0.87482	190.952	187	2	brown
GgaAffx.8555.1.S1_s_at	---	---	---	C12orf32	chromosome 12 open reading frame 32	Gga.22534	ENSGALG00000013422	426083	0.971795	204.333	156	2	brown
Gga.12108.1.S1_at	---	---	---	C13orf3	chromosome 13 open reading frame 3	Gga.39323	---	418948	0.589464	156.086	257	2	brown
Gga.2029.1.S1_at	---	---	---	C13orf34	chromosome 13 open reading frame 34	Gga.2029	ENSGALG00000016931	769298	0.640819	162.72	243	2	brown
Gga.6539.1.S1_at	---	---	0003677 // DNA binding // inferred from electronic annotation	C14orf106	Chromosome 14 open reading frame 106	Gga.6539	---	423593	0.973329	208.789	142	2	brown
GgaAffx.13126.1.S1_at	---	---	0005515 // protein binding // inferred from electronic annotation	C15orf23	chromosome 15 open reading frame 23	Gga.1955	ENSGALG00000004706	426704	0.728801	173.031	223	2	brown
Gga.16585.1.S1_at	---	---	---	C15orf41	chromosome 15 open reading frame 41	Gga.16585	ENSGALG00000009801	423293	0	230	1	2	brown
Gga.17676.1.S1_at	0006929 // substrate-dependent cell migration // inferred from electronic annotation /// 0009987 // cellular process // inferred from electronic annotation /// 0016043 // cellular component organization // inferred from electronic annotation /// 0030036 // actin cytoskeleton organization // inferred from electronic annotation	0005829 // cytosol // inferred from electronic annotation /// 0015629 // actin cytoskeleton // inferred from electronic annotation	0003779 // actin binding // inferred from electronic annotation /// 0005522 // profilin binding // inferred from electronic annotation	C16orf68	chromosome 16 open reading frame 68	Gga.17676	ENSGALG00000000305	425865	1	201	4	2	brown
Gga.12588.2.S1_a_at	---	---	---	C19orf40	Chromosome 19 open reading frame 40	Gga.12588	---	415770	0.893533	192.967	183	2	brown
Gga.7686.2.S1_a_at	---	---	---	C20orf72	chromosome 20 open reading frame 72	Gga.7686	ENSGALG00000008698	416719	0.998858	224.01	103	2	brown
Gga.12965.1.S1_s_at	---	---	---	C21orf45	chromosome 21 open reading frame 45	Gga.12965	ENSGALG00000015884	418494	0.970291	218.832	113	2	brown
GgaAffx.1358.2.S1_s_at	---	---	---	C22orf25	chromosome 22 open reading frame 25	Gga.21289	ENSGALG00000002056	416784	1	302.5	4	2	brown
GgaAffx.10004.1.S1_at	---	---	---	C4orf15	chromosome 4 open reading frame 15	Gga.39263	ENSGALG00000015690	771514	0.984527	217.325	117	2	brown
GgaAffx.8122.1.S1_at	0055085 // transmembrane transport // inferred from electronic annotation	0016020 // membrane // inferred from electronic annotation /// 0016021 // integral to membrane // inferred from electronic annotation	0005215 // transporter activity // inferred from electronic annotation	C6orf85	chromosome 6 open reading frame 85	Gga.20431	ENSGALG00000012816	420881	1	206.25	4	2	brown
GgaAffx.25543.1.S1_at	0035023 // regulation of Rho protein signal transduction // inferred from electronic annotation	0005622 // intracellular // inferred from electronic annotation	0005089 // Rho guanyl-nucleotide exchange factor activity // inferred from electronic annotation	C9orf100	chromosome 9 open reading frame 100	Gga.33815	ENSGALG00000002599	431661	0.979688	212.634	134	2	brown
Gga.14800.1.S1_s_at	---	---	---	CCDC15	coiled-coil domain containing 15	Gga.14800	ENSGALG00000000412	419705	0.980313	207.5	150	2	brown
Gga.10823.1.S1_s_at	---	---	---	CCDC18	coiled-coil domain containing 18	Gga.10499	---	424497	0.962293	225.173	52	2	brown
Gga.19000.1.S1_at	---	---	---	CCDC21	coiled-coil domain containing 21	Gga.4720	ENSGALG00000021697	419547	1	274	15	2	brown
GgaAffx.12568.1.S1_at	0051225 // spindle assembly // inferred from electronic annotation /// 0051297 // centrosome organization // inferred from electronic annotation	0070652 // HAUS complex // inferred from electronic annotation	---	CCDC5	coiled-coil domain containing 5 (spindle associated)	Gga.22414	---	416380	0.640657	166.528	229	2	brown
GgaAffx.20316.1.S1_at	---	0005581 // collagen // inferred from electronic annotation	0005201 // extracellular matrix structural constituent // inferred from electronic annotation /// 0005488 // binding // inferred from electronic annotation	COL4A5	Collagen, type IV, alpha 5 (Alport syndrome)	Gga.30610	---	422348	0	1	1	2	brown
Gga.4129.1.S1_at	0007049 // cell cycle // inferred from electronic annotation /// 0007067 // mitosis // inferred from electronic annotation /// 0051301 // cell division // inferred from electronic annotation	0005634 // nucleus // inferred from electronic annotation	---	CCNA2	cyclin A2	Gga.4129	ENSGALG00000011881	396172	0.870122	190.149	188	2	brown
Gga.3146.1.S1_at	0001701 // in utero embryonic development // inferred from electronic annotation /// 0007049 // cell cycle // inferred from electronic annotation /// 0007067 // mitosis // inferred from electronic annotation /// 0040007 // growth // inferred from electronic annotation /// 0043029 // T cell homeostasis // inferred from electronic annotation /// 0048538 // thymus development // inferred from electr…	0005624 // membrane fraction // inferred from electronic annotation /// 0005634 // nucleus // inferred from electronic annotation /// 0015630 // microtubule cytoskeleton // inferred from electronic annotation	0005515 // protein binding // inferred from electronic annotation	CCNB2	cyclin B2	Gga.3146	ENSGALG00000004161	415400	0.505196	144.674	279	2	brown
Gga.687.1.S1_at	0007049 // cell cycle // inferred from electronic annotation /// 0051301 // cell division // inferred from electronic annotation	0005634 // nucleus // inferred from electronic annotation	---	CCNB3	cyclin B3	Gga.687	---	396167	0.782287	179.286	206	2	brown
Gga.3039.1.S1_at	0000082 // G1/S transition of mitotic cell cycle // inferred from sequence or structural similarity /// 0000082 // G1/S transition of mitotic cell cycle // inferred from electronic annotation /// 0000320 // re-entry into mitotic cell cycle // inferred from electronic annotation /// 0001934 // positive regulation of protein phosphorylation // inferred from electronic annotation /// 0006468 // prot…	0000307 // cyclin-dependent protein kinase holoenzyme complex // inferred from electronic annotation /// 0005622 // intracellular // inferred from electronic annotation /// 0005634 // nucleus // inferred from electronic annotation	0004672 // protein kinase activity // inferred from electronic annotation /// 0005515 // protein binding // inferred from electronic annotation /// 0016301 // kinase activity // inferred from electronic annotation /// 0016538 // cyclin-dependent protein kinase regulator activity // inferred from electronic annotation /// 0019901 // protein kinase binding // inferred from electronic annotation	CCND1	cyclin D1	Gga.3039	ENSGALG00000007555	396341	0	1	1	2	brown
GgaAffx.11513.1.S1_at	0006270 // DNA-dependent DNA replication initiation // inferred from electronic annotation /// 0007049 // cell cycle // inferred from electronic annotation /// 0051301 // cell division // inferred from electronic annotation /// 0051726 // regulation of cell cycle // inferred from electronic annotation	0005634 // nucleus // inferred from electronic annotation	0005515 // protein binding // inferred from electronic annotation /// 0016538 // cyclin-dependent protein kinase regulator activity // inferred from electronic annotation	CCNE2	cyclin E2	Gga.2265	ENSGALG00000015985	420231	0.915447	197.061	165	2	brown
Gga.6343.4.S1_a_at	---	---	0016791 // phosphatase activity // inferred from electronic annotation	CDKN3	cyclin-dependent kinase inhibitor 3 (CDK2-associated dual specificity phosphatase)	Gga.6343	ENSGALG00000012220	423562	0.803902	181.995	207	2	brown
Gga.5058.1.S1_s_at	---	0005576 // extracellular region // inferred from electronic annotation	0004869 // cysteine-type endopeptidase inhibitor activity // inferred from electronic annotation /// 0030414 // peptidase inhibitor activity // inferred from electronic annotation	CST3	cystatin C	Gga.5058	ENSGALG00000008664	396497	1	308.5	2	2	brown
Gga.5001.1.S1_at	0001558 // regulation of cell growth // inferred from electronic annotation	0005576 // extracellular region // inferred from electronic annotation /// 0016020 // membrane // inferred from electronic annotation /// 0016021 // integral to membrane // inferred from electronic annotation	0004857 // enzyme inhibitor activity // inferred from electronic annotation /// 0004867 // serine-type endopeptidase inhibitor activity // inferred from electronic annotation /// 0005520 // insulin-like growth factor binding // inferred from electronic annotation	CRIM1	cysteine rich transmembrane BMP regulator 1 (chordin-like)	Gga.5001	---	395067	0	279	1	2	brown
GgaAffx.12587.1.S1_s_at	---	0005737 // cytoplasm // inferred from electronic annotation /// 0015630 // microtubule cytoskeleton // inferred from electronic annotation	---	CKAP2	cytoskeleton associated protein 2	Gga.22551	ENSGALG00000017025	418882	0.725079	172.676	225	2	brown
Gga.12968.1.S1_s_at	---	0005622 // intracellular // inferred from electronic annotation	0003676 // nucleic acid binding // inferred from electronic annotation /// 0008270 // zinc ion binding // inferred from electronic annotation	DBF4	DBF4 homolog (S. cerevisiae)	Gga.42675	ENSGALG00000008963	420536	0.955603	247.205	44	2	brown
GgaAffx.12513.1.S1_s_at	---	---	0003824 // catalytic activity // inferred from electronic annotation /// 0008270 // zinc ion binding // inferred from electronic annotation /// 0016787 // hydrolase activity // inferred from electronic annotation /// 0016810 // hydrolase activity, acting on carbon-nitrogen (but not peptide) bonds // inferred from electronic annotation	DCTD	dCMP deaminase	Gga.22181	ENSGALG00000010674	422556	0.784137	179.75	212	2	brown
Gga.19677.1.S1_at	---	---	---	DCUN1D3	DCN1, defective in cullin neddylation 1, domain containing 3 (S. cerevisiae)	Gga.36432	---	427002	1	16	2	2	brown
Gga.16408.1.S1_at	---	---	0003676 // nucleic acid binding // inferred from electronic annotation /// 0004386 // helicase activity // inferred from electronic annotation /// 0005524 // ATP binding // inferred from electronic annotation /// 0008026 // ATP-dependent helicase activity // inferred from electronic annotation	DDX24	DEAD (Asp-Glu-Ala-Asp) box polypeptide 24	Gga.16408	---	423429	0.889369	209.107	75	2	brown
Gga.19422.1.S1_s_at	---	---	0003676 // nucleic acid binding // inferred from electronic annotation /// 0004386 // helicase activity // inferred from electronic annotation /// 0005524 // ATP binding // inferred from electronic annotation /// 0008026 // ATP-dependent helicase activity // inferred from electronic annotation	DHX33	DEAH (Asp-Glu-Ala-His) box polypeptide 33	Gga.19422	ENSGALG00000001630	417499	1	264.5	18	2	brown
GgaAffx.10506.1.S1_at	---	---	---	DSCC1	defective in sister chromatid cohesion 1 homolog (S. cerevisiae)	Gga.26856	ENSGALG00000016417	420358	0.932796	204.84	150	2	brown
Gga.12183.3.S1_a_at	0055114 // oxidation reduction // inferred from electronic annotation	---	0005488 // binding // inferred from electronic annotation /// 0016491 // oxidoreductase activity // inferred from electronic annotation	DHRSX	dehydrogenase/reductase (SDR family) X-linked	Gga.12183	ENSGALG00000016681	428007	1	276.6	15	2	brown
GgaAffx.12419.1.S1_s_at	0000209 // protein polyubiquitination // inferred from sequence or structural similarity /// 0006260 // DNA replication // inferred from electronic annotation /// 0006511 // ubiquitin-dependent protein catabolic process // inferred from sequence or structural similarity /// 0006513 // protein monoubiquitination // inferred from sequence or structural similarity /// 0006974 // response to DNA dama…	0005634 // nucleus // inferred from sequence or structural similarity /// 0005634 // nucleus // inferred from electronic annotation /// 0005737 // cytoplasm // inferred from electronic annotation /// 0005813 // centrosome // inferred from sequence or structural similarity /// 0005815 // microtubule organizing center // inferred from electronic annotation /// 0005856 // cytoskeleton // inferred fr…	0004842 // ubiquitin-protein ligase activity // inferred from sequence or structural similarity /// 0005515 // protein binding // inferred from electronic annotation	DTL	denticleless homolog (Drosophila)	Gga.20498	ENSGALG00000009837	421373	0.925754	198.183	169	2	brown
GgaAffx.23512.1.S1_s_at	0007165 // signal transduction // inferred from electronic annotation /// 0023034 // intracellular signaling pathway // inferred from electronic annotation	0005622 // intracellular // inferred from electronic annotation	---	DEPDC1	DEP domain containing 1	Gga.11619	ENSGALG00000011275	424710	0.848666	187.311	196	2	brown
GgaAffx.9346.1.S1_s_at	0007165 // signal transduction // inferred from electronic annotation /// 0023034 // intracellular signaling pathway // inferred from electronic annotation	0005622 // intracellular // inferred from electronic annotation	0005096 // GTPase activator activity // inferred from electronic annotation	DEPDC1B	DEP domain containing 1B	Gga.22572	ENSGALG00000014729	427152	0.883548	191.734	188	2	brown
Gga.6363.1.S1_at	0023034 // intracellular signaling pathway // inferred from electronic annotation	---	---	DEPDC7	DEP domain containing 7	Gga.6363	ENSGALG00000011681	421593	1	277.5	12	2	brown
Gga.19738.1.S1_s_at	0016043 // cellular component organization // inferred from electronic annotation /// 0030036 // actin cytoskeleton organization // inferred from electronic annotation	---	0003779 // actin binding // inferred from electronic annotation /// 0005488 // binding // inferred from electronic annotation /// 0017048 // Rho GTPase binding // inferred from electronic annotation	DIAPH3	diaphanous homolog 3 (Drosophila)	Gga.19738	ENSGALG00000016937	418824	0.979689	210.986	138	2	brown
Gga.3569.1.S1_a_at	0007275 // multicellular organismal development // inferred from electronic annotation /// 0007399 // nervous system development // inferred from electronic annotation /// 0030154 // cell differentiation // inferred from electronic annotation	0005737 // cytoplasm // inferred from electronic annotation /// 0005739 // mitochondrion // inferred from electronic annotation /// 0015630 // microtubule cytoskeleton // inferred from electronic annotation /// 0030424 // axon // inferred from electronic annotation /// 0030425 // dendrite // inferred from electronic annotation /// 0043025 // neuronal cell body // inferred from electronic annotati…	0005515 // protein binding // inferred from electronic annotation /// 0016787 // hydrolase activity // inferred from electronic annotation /// 0016810 // hydrolase activity, acting on carbon-nitrogen (but not peptide) bonds // inferred from electronic annotation	DPYSL2	dihydropyrimidinase-like 2	Gga.3569	ENSGALG00000000227	395155	0	1.66667	3	2	brown
Gga.6313.1.S1_at	0008033 // tRNA processing // inferred from electronic annotation /// 0055114 // oxidation reduction // inferred from electronic annotation	0005622 // intracellular // inferred from electronic annotation	0003725 // double-stranded RNA binding // inferred from electronic annotation /// 0003824 // catalytic activity // inferred from electronic annotation /// 0017150 // tRNA dihydrouridine synthase activity // inferred from electronic annotation /// 0050660 // FAD or FADH2 binding // inferred from electronic annotation	DUS2L	Dihydrouridine synthase 2-like, SMM1 homolog (S. cerevisiae)	Gga.6313	---	415712	0.571429	124.625	8	2	brown
Gga.15947.1.S1_at	0001755 // neural crest cell migration // inferred from electronic annotation /// 0007169 // transmembrane receptor protein tyrosine kinase signaling pathway // inferred from electronic annotation /// 0008033 // tRNA processing // inferred from electronic annotation /// 0021675 // nerve development // inferred from electronic annotation /// 0031175 // neuron projection development // inferred fro…	---	0003676 // nucleic acid binding // inferred from electronic annotation /// 0003824 // catalytic activity // inferred from electronic annotation /// 0008083 // growth factor activity // inferred from electronic annotation /// 0008270 // zinc ion binding // inferred from electronic annotation /// 0017150 // tRNA dihydrouridine synthase activity // inferred from electronic annotation /// 0050660 // …	DUS3L	dihydrouridine synthase 3-like (S. cerevisiae)	Gga.15947	ENSGALG00000001800	428339	1	285.889	9	2	brown
GgaAffx.12510.1.S1_at	0006139 // nucleobase, nucleoside, nucleotide and nucleic acid metabolic process // inferred from electronic annotation	---	0004136 // deoxyadenosine kinase activity // inferred from electronic annotation /// 0005524 // ATP binding // inferred from electronic annotation /// 0016301 // kinase activity // inferred from electronic annotation /// 0016740 // transferase activity // inferred from electronic annotation /// 0016773 // phosphotransferase activity, alcohol group as acceptor // inferred from electronic annotation	DAK	dihydroxyacetone kinase 2 homolog (S. cerevisiae)	Gga.22586	---	770922	0.659163	164.859	241	2	brown
Gga.1153.1.S1_at	0007267 // cell-cell signaling // inferred from electronic annotation	---	---	DLG7	discs, large homolog 7 (Drosophila)	Gga.1153	ENSGALG00000012165	423555	0.722478	172.491	226	2	brown
Gga.16412.1.S1_s_at	0001505 // regulation of neurotransmitter levels // inferred from electronic annotation /// 0006366 // transcription from RNA polymerase II promoter // inferred from electronic annotation /// 0006469 // negative regulation of protein kinase activity // inferred from electronic annotation /// 0007269 // neurotransmitter secretion // inferred from electronic annotation /// 0007275 // multicellular …	0016023 // cytoplasmic membrane-bounded vesicle // inferred from electronic annotation /// 0019717 // synaptosome // inferred from electronic annotation /// 0031410 // cytoplasmic vesicle // inferred from electronic annotation /// 0045202 // synapse // inferred from electronic annotation	0004871 // signal transducer activity // inferred from electronic annotation /// 0005515 // protein binding // inferred from electronic annotation /// 0042802 // identical protein binding // inferred from electronic annotation	DVL1	dishevelled, dsh homolog 1 (Drosophila)	Gga.16412	ENSGALG00000001600	419416	1	301	2	2	brown
Gga.2100.1.S1_s_at	0006260 // DNA replication // inferred from electronic annotation /// 0006264 // mitochondrial DNA replication // inferred from sequence or structural similarity /// 0006284 // base-excision repair // inferred from sequence or structural similarity /// 0043137 // DNA replication, removal of RNA primer // inferred from sequence or structural similarity /// 0045740 // positive regulation of DNA rep…	0005739 // mitochondrion // inferred from sequence or structural similarity /// 0005760 // gamma DNA polymerase complex // inferred from sequence or structural similarity	0000166 // nucleotide binding // inferred from electronic annotation /// 0003677 // DNA binding // inferred from electronic annotation /// 0004003 // ATP-dependent DNA helicase activity // inferred from electronic annotation /// 0004386 // helicase activity // inferred from electronic annotation /// 0005524 // ATP binding // inferred from electronic annotation /// 0016787 // hydrolase activity //…	DNA2L	DNA2 DNA replication helicase 2-like (yeast)	Gga.42409	ENSGALG00000004037	423688	0.850131	188.133	196	2	brown
Gga.2309.2.A1_s_at	---	---	0031072 // heat shock protein binding // inferred from electronic annotation	DNAJC9	DnaJ (Hsp40) homolog, subfamily C, member 9	Gga.2309	ENSGALG00000002701	423640	0.992485	217.068	117	2	brown
Gga.5602.3.S1_s_at	0046080 // dUTP metabolic process // inferred from electronic annotation	0005739 // mitochondrion // inferred from electronic annotation	0004170 // dUTP diphosphatase activity // inferred from electronic annotation /// 0016787 // hydrolase activity // inferred from electronic annotation	DUT	dUTP pyrophosphatase	Gga.5602	ENSGALG00000004954	769338	0.835253	186.578	185	2	brown
Gga.3213.1.S1_at	0006350 // transcription // inferred from electronic annotation /// 0006355 // regulation of transcription, DNA-dependent // inferred from electronic annotation /// 0006915 // apoptosis // inferred from electronic annotation /// 0007049 // cell cycle // inferred from electronic annotation /// 0030900 // forebrain development // inferred from electronic annotation /// 0045449 // regulation of tran…	0005634 // nucleus // inferred from electronic annotation /// 0005667 // transcription factor complex // inferred from electronic annotation /// 0005737 // cytoplasm // inferred from electronic annotation /// 0005739 // mitochondrion // inferred from electronic annotation	0003677 // DNA binding // inferred from electronic annotation /// 0003700 // sequence-specific DNA binding transcription factor activity // inferred from electronic annotation /// 0005515 // protein binding // inferred from electronic annotation /// 0008134 // transcription factor binding // inferred from electronic annotation /// 0016563 // transcription activator activity // inferred from elect…	E2F1	E2F transcription factor 1	Gga.3213	---	396142	0.996134	223.34	97	2	brown
Gga.16057.1.S1_s_at	0006355 // regulation of transcription, DNA-dependent // inferred from electronic annotation	0005667 // transcription factor complex // inferred from electronic annotation	0003700 // sequence-specific DNA binding transcription factor activity // inferred from electronic annotation	E2F8	E2F transcription factor 8	Gga.10825	---	422978	0.681486	167.573	234	2	brown
GgaAffx.22819.1.S1_at	0023034 // intracellular signaling pathway // inferred from electronic annotation /// 0035023 // regulation of Rho protein signal transduction // inferred from electronic annotation	0005622 // intracellular // inferred from electronic annotation	0005085 // guanyl-nucleotide exchange factor activity // inferred from electronic annotation /// 0005089 // Rho guanyl-nucleotide exchange factor activity // inferred from electronic annotation	ECT2	epithelial cell transforming sequence 2 oncogene	Gga.29647	ENSGALG00000009157	424983	0.901775	196.912	170	2	brown
GgaAffx.21403.1.S1_s_at	0006259 // DNA metabolic process // inferred from electronic annotation	---	0003677 // DNA binding // inferred from electronic annotation /// 0004518 // nuclease activity // inferred from electronic annotation /// 0005515 // protein binding // inferred from electronic annotation	EME1	essential meiotic endonuclease 1 homolog 1 (S. pombe)	Gga.15843	ENSGALG00000007676	422104	0.956132	201.45	160	2	brown
Gga.4176.1.S1_at	0006412 // translation // inferred from electronic annotation /// 0006452 // translational frameshifting // inferred from electronic annotation /// 0006810 // transport // inferred from electronic annotation /// 0008284 // positive regulation of cell proliferation // inferred from sequence or structural similarity /// 0008284 // positive regulation of cell proliferation // inferred from electroni…	0005634 // nucleus // inferred from electronic annotation /// 0005643 // nuclear pore // inferred from electronic annotation /// 0005737 // cytoplasm // inferred from electronic annotation /// 0005783 // endoplasmic reticulum // inferred from electronic annotation /// 0005789 // endoplasmic reticulum membrane // inferred from electronic annotation /// 0016020 // membrane // inferred from electron…	0003723 // RNA binding // inferred from electronic annotation /// 0003746 // translation elongation factor activity // inferred from electronic annotation /// 0005515 // protein binding // inferred from electronic annotation /// 0043022 // ribosome binding // inferred from electronic annotation	EIF5A2	eukaryotic translation initiation factor 5A2	Gga.41915	ENSGALG00000009309	396545	0.733333	265.167	6	2	brown
GgaAffx.6785.1.S1_at	0006281 // DNA repair // inferred from electronic annotation	---	0003677 // DNA binding // inferred from electronic annotation /// 0003824 // catalytic activity // inferred from electronic annotation /// 0004518 // nuclease activity // inferred from electronic annotation	EXO1	exonuclease 1	Gga.41606	ENSGALG00000010748	421505	0.877639	190.605	190	2	brown
Gga.1323.1.S1_at	---	---	0003676 // nucleic acid binding // inferred from electronic annotation /// 0008270 // zinc ion binding // inferred from electronic annotation	EXOD1	exonuclease domain containing 1	Gga.39349	---	427000	0.81585	183.108	204	2	brown
GgaAffx.12430.1.S1_s_at	---	---	---	FAM60A	family with sequence similarity 60, member A	Gga.39118	ENSGALG00000012946	418140	1	236.257	74	2	brown
GgaAffx.1951.1.S1_at	---	---	---	FAM83D	family with sequence similarity 83, member D	Gga.31751	ENSGALG00000003097	425103	0.936282	213.865	111	2	brown
GgaAffx.2287.1.S1_at	---	---	---	FANCF	Fanconi anemia, complementation group F	Gga.23330	ENSGALG00000003660	770997	0.992126	215.362	127	2	brown
Gga.12388.1.S1_at	0007276 // gamete generation // inferred from electronic annotation /// 0042127 // regulation of cell proliferation // inferred from electronic annotation	0005635 // nuclear envelope // inferred from electronic annotation	0005515 // protein binding // inferred from electronic annotation /// 0008270 // zinc ion binding // inferred from electronic annotation /// 0046872 // metal ion binding // inferred from electronic annotation	FANCL	Fanconi anemia, complementation group L	Gga.12388	ENSGALG00000007879	421202	0.907539	195.223	179	2	brown
Gga.6870.1.S1_at	---	---	---	FBXO39	F-box protein 39	Gga.43957	ENSGALG00000023480	776097	0.929154	198.617	167	2	brown
Gga.18766.1.S1_at	---	---	0000166 // nucleotide binding // inferred from electronic annotation /// 0005524 // ATP binding // inferred from electronic annotation /// 0017111 // nucleoside-triphosphatase activity // inferred from electronic annotation	FIGNL1	fidgetin-like 1	Gga.18766	---	420946	0.917792	195.938	176	2	brown
GgaAffx.12026.1.S1_s_at	0000302 // response to reactive oxygen species // inferred from electronic annotation /// 0001570 // vasculogenesis // inferred from electronic annotation /// 0001889 // liver development // inferred from electronic annotation /// 0006350 // transcription // inferred from electronic annotation /// 0006355 // regulation of transcription, DNA-dependent // inferred from electronic annotation /// 000…	0005634 // nucleus // inferred from electronic annotation	0003677 // DNA binding // inferred from electronic annotation /// 0003700 // sequence-specific DNA binding transcription factor activity // inferred from electronic annotation /// 0005515 // protein binding // inferred from electronic annotation /// 0010843 // promoter binding // inferred from electronic annotation /// 0016563 // transcription activator activity // inferred from electronic annota…	FOXM1	forkhead box M1	Gga.4629	---	430534	0.903835	194.385	179	2	brown
Gga.2240.2.S1_a_at	0010975 // regulation of neuron projection development // inferred from sequence or structural similarity /// 0051927 // negative regulation of calcium ion transport via voltage-gated calcium channel activity // inferred from sequence or structural similarity	0005737 // cytoplasm // inferred from electronic annotation /// 0005794 // Golgi apparatus // inferred from electronic annotation /// 0005886 // plasma membrane // inferred from electronic annotation /// 0014069 // postsynaptic density // inferred from electronic annotation /// 0016020 // membrane // inferred from electronic annotation /// 0030054 // cell junction // inferred from electronic anno…	0005509 // calcium ion binding // traceable author statement /// 0005509 // calcium ion binding // inferred from electronic annotation /// 0005515 // protein binding // inferred from electronic annotation	FREQ	frequenin homolog (Drosophila)	Gga.2240	ENSGALG00000012710	396336	0	3	1	2	brown
GgaAffx.11730.1.S1_at	---	---	---	GTSE1	G-2 and S-phase expressed 1	Gga.22410	---	425204	0.784897	179.675	212	2	brown
Gga.6192.1.S1_s_at	---	0005622 // intracellular // inferred from electronic annotation	0005529 // sugar binding // inferred from electronic annotation	HSPC159	galectin-related protein	Gga.6192	ENSGALG00000008831	421278	0.961672	243.976	42	2	brown
GgaAffx.12241.1.S1_s_at	0006461 // protein complex assembly // inferred from electronic annotation /// 0008156 // negative regulation of DNA replication // inferred from electronic annotation /// 0009887 // organ morphogenesis // inferred from electronic annotation /// 0010629 // negative regulation of gene expression // inferred from electronic annotation /// 0045786 // negative regulation of cell cycle // inferred fro…	0005634 // nucleus // inferred from electronic annotation	0003714 // transcription corepressor activity // inferred from electronic annotation /// 0005515 // protein binding // inferred from electronic annotation /// 0042826 // histone deacetylase binding // inferred from electronic annotation /// 0070491 // transcription repressor binding // inferred from electronic annotation	GMNN	geminin, DNA replication inhibitor	Gga.22475	ENSGALG00000013626	421004	0.958682	202.465	159	2	brown
GgaAffx.2849.1.S1_at	0006468 // protein phosphorylation // inferred from electronic annotation	---	0004672 // protein kinase activity // inferred from electronic annotation /// 0005524 // ATP binding // inferred from electronic annotation	GSG2	germ cell associated 2 (haspin)	Gga.27589	---	427834	0.743061	174.892	223	2	brown
Gga.12208.1.S1_a_at	---	---	---	GINS1	GINS complex subunit 1 (Psf1 homolog)	Gga.42280	ENSGALG00000008538	425297	0.940846	200.439	155	2	brown
Gga.2058.1.S1_s_at	0006541 // glutamine metabolic process // inferred from electronic annotation	---	0003779 // actin binding // inferred from electronic annotation /// 0004359 // glutaminase activity // inferred from electronic annotation	GLS	glutaminase	Gga.43009	ENSGALG00000007552	424043	0	1	1	2	brown
Gga.8078.1.S1_at	---	---	0005509 // calcium ion binding // inferred from electronic annotation	GAS6	growth arrest-specific 6	Gga.8078	ENSGALG00000016820	418737	1	272.3	10	2	brown
Gga.3331.1.S1_s_at	---	---	---	HAUS8	HAUS augmin-like complex, subunit 8	Gga.3331	ENSGALG00000003727	420137	0.930949	201.55	151	2	brown
Gga.16540.1.S1_s_at	---	---	0003677 // DNA binding // inferred from electronic annotation /// 0004386 // helicase activity // inferred from electronic annotation /// 0005524 // ATP binding // inferred from electronic annotation	HELLS	helicase, lymphoid-specific	Gga.16540	ENSGALG00000005451	423750	0.466169	139.423	291	2	brown
Gga.4061.2.S1_a_at	0001938 // positive regulation of endothelial cell proliferation // inferred from electronic annotation /// 0006288 // base-excision repair, DNA ligation // inferred from sequence or structural similarity /// 0006288 // base-excision repair, DNA ligation // inferred from electronic annotation /// 0006357 // regulation of transcription from RNA polymerase II promoter // inferred from sequence or s…	0000793 // condensed chromosome // inferred from sequence or structural similarity /// 0000793 // condensed chromosome // inferred from electronic annotation /// 0005615 // extracellular space // inferred from electronic annotation /// 0005634 // nucleus // inferred from sequence or structural similarity /// 0005634 // nucleus // inferred from electronic annotation /// 0005730 // nucleolus // inf…	0003677 // DNA binding // inferred from electronic annotation /// 0003684 // damaged DNA binding // inferred from electronic annotation /// 0003700 // sequence-specific DNA binding transcription factor activity // inferred from electronic annotation /// 0005515 // protein binding // inferred from electronic annotation /// 0008301 // DNA bending activity // inferred from sequence or structural sim…	HMGB2	high-mobility group box 2	Gga.4061	ENSGALG00000010745	396482	0.921861	201.392	148	2	brown
GgaAffx.23667.1.S1_at	0006334 // nucleosome assembly // inferred from electronic annotation	0000786 // nucleosome // inferred from electronic annotation /// 0005634 // nucleus // inferred from electronic annotation	0003677 // DNA binding // inferred from electronic annotation	HIST1H1C	histone 1, H1c	Gga.41653	ENSGALG00000011759 /// ENSGALG00000011771 /// ENSGALG00000011783	427892	1	242.88	25	2	brown
Gga.2476.1.S1_at	0006348 // chromatin silencing at telomere // inferred from electronic annotation /// 0016568 // chromatin modification // inferred from electronic annotation /// 0016573 // histone acetylation // inferred from electronic annotation	0005634 // nucleus // inferred from electronic annotation	0004402 // histone acetyltransferase activity // inferred from electronic annotation /// 0005515 // protein binding // inferred from electronic annotation /// 0016740 // transferase activity // inferred from electronic annotation	HAT1	histone acetyltransferase 1	Gga.2476	ENSGALG00000009525	374037	0.979912	211.657	134	2	brown
GgaAffx.23916.1.S1_at	---	---	---	HUS1	HUS1 checkpoint homolog (S. pombe)	Gga.37986	ENSGALG00000012450	428471	1	257.323	31	2	brown
GgaAffx.24998.1.S1_s_at	---	---	---	HMMR	hyaluronan-mediated motility receptor (RHAMM)	Gga.10581	ENSGALG00000001739	416163	0.697697	171.294	228	2	brown
Gga.8337.1.S1_at	0006750 // glutathione biosynthetic process // inferred from electronic annotation /// 0019853 // L-ascorbic acid biosynthetic process // traceable author statement	0005737 // cytoplasm // inferred from electronic annotation /// 0005739 // mitochondrion // inferred from electronic annotation /// 0005759 // mitochondrial matrix // inferred from electronic annotation	0004416 // hydroxyacylglutathione hydrolase activity // inferred from electronic annotation /// 0008270 // zinc ion binding // inferred from electronic annotation /// 0016787 // hydrolase activity // inferred from electronic annotation /// 0046872 // metal ion binding // inferred from electronic annotation	HAGH	hydroxyacylglutathione hydrolase	Gga.8337	---	416537	1	260.76	25	2	brown
Gga.16138.1.S1_at	---	0005622 // intracellular // inferred from electronic annotation	0043565 // sequence-specific DNA binding // inferred from electronic annotation	LOC421716	hypothetical gene supported by CR385186	Gga.46470	---	421716	0.645585	163.5	244	2	brown
Gga.16656.1.S1_at	---	---	---	LOC416530 /// LOC770733	hypothetical gene supported by CR386965 /// hypothetical protein LOC770733	Gga.23963	ENSGALG00000005291	416530 /// 770733	0.819221	183.946	202	2	brown
Gga.14755.1.S1_at	---	---	---	LOC420795	hypothetical gene supported by CR386985; CR389470	Gga.14755	ENSGALG00000021830	420795	1	298.333	6	2	brown
Gga.17257.1.S1_at	0006955 // immune response // inferred from electronic annotation /// 0045590 // negative regulation of regulatory T cell differentiation // inferred from electronic annotation	0005794 // Golgi apparatus // inferred from electronic annotation /// 0009897 // external side of plasma membrane // inferred from electronic annotation /// 0016020 // membrane // inferred from electronic annotation /// 0045334 // clathrin-coated endocytic vesicle // inferred from electronic annotation /// 0048471 // perinuclear region of cytoplasm // inferred from electronic annotation	---	LOC424111	hypothetical gene supported by CR391210	Gga.17257	---	424111	0.916587	195.258	178	2	brown
Gga.3683.1.S1_at	0006334 // nucleosome assembly // inferred from electronic annotation	0000786 // nucleosome // inferred from electronic annotation /// 0005634 // nucleus // inferred from electronic annotation	0003677 // DNA binding // inferred from electronic annotation	LOC426617	Hypothetical gene supported by V00414	Gga.34712	---	426617	1	232.895	38	2	brown
Gga.3062.2.S1_at	---	---	---	LOC423006	hypothetical LOC423006	Gga.39424	---	423006	0.804441	181.909	208	2	brown
GgaAffx.6309.1.S1_at	---	---	---	LOC423321	hypothetical LOC423321	Gga.24448	ENSGALG00000010034	423321	1	242.683	60	2	brown
Gga.14209.1.S1_at	---	---	---	LOC425403	Hypothetical LOC425403	Gga.14209	---	425403	1	258.208	24	2	brown
GgaAffx.1911.1.S1_at	---	---	---	LOC427629	hypothetical LOC427629	---	---	427629	0.99706	226.023	87	2	brown
Gga.5198.1.S1_a_at	---	---	---	LOC420812	hypothetical protein LOC420812	Gga.5198	ENSGALG00000024483	420812	0	1	1	2	brown
Gga.12834.1.S1_s_at	---	---	---	LOC769019	Hypothetical protein LOC769019	Gga.5115	---	769019	1	284.7	10	2	brown
Gga.7360.1.S1_a_at	---	---	---	LOC769609	hypothetical protein LOC769609	Gga.7360	ENSGALG00000000632	769609	0.959231	206.676	102	2	brown
Gga.1567.1.S1_a_at	---	---	---	LOC772356	hypothetical protein LOC772356	Gga.1567	---	772356	0	1	1	2	brown
Gga.1251.2.S1_a_at	0000910 // cytokinesis // inferred from sequence or structural similarity /// 0007049 // cell cycle // inferred from electronic annotation /// 0007059 // chromosome segregation // inferred from sequence or structural similarity /// 0007059 // chromosome segregation // inferred from electronic annotation /// 0007067 // mitosis // inferred from electronic annotation /// 0051301 // cell division // …	0000775 // chromosome, centromeric region // inferred from sequence or structural similarity /// 0000775 // chromosome, centromeric region // inferred from electronic annotation /// 0005634 // nucleus // inferred from electronic annotation /// 0005721 // centromeric heterochromatin // inferred from sequence or structural similarity /// 0005737 // cytoplasm // inferred from electronic annotation /…	0005515 // protein binding // inferred from physical interaction	INCENP	inner centromere protein antigens 135/155kDa	Gga.42461	ENSGALG00000007537	396270	0.734345	173.83	224	2	brown
Gga.4039.1.S1_s_at	0006417 // regulation of translation // inferred from electronic annotation	0005634 // nucleus // inferred from electronic annotation /// 0005737 // cytoplasm // inferred from electronic annotation	0000166 // nucleotide binding // inferred from electronic annotation /// 0003676 // nucleic acid binding // inferred from electronic annotation /// 0003723 // RNA binding // inferred from electronic annotation /// 0003730 // mRNA 3'-UTR binding // inferred from sequence or structural similarity /// 0003730 // mRNA 3'-UTR binding // inferred from electronic annotation /// 0005515 // protein bindin…	IGF2BP3	insulin-like growth factor 2 mRNA binding protein 3	Gga.4039	ENSGALG00000010961	420617	1	233.28	82	2	brown
Gga.9467.1.S2_at	0006915 // apoptosis // inferred from electronic annotation /// 0006917 // induction of apoptosis // inferred from electronic annotation	0000139 // Golgi membrane // inferred from electronic annotation /// 0005794 // Golgi apparatus // inferred from electronic annotation /// 0005886 // plasma membrane // inferred from electronic annotation /// 0016020 // membrane // inferred from electronic annotation /// 0016021 // integral to membrane // inferred from electronic annotation	0001540 // beta-amyloid binding // inferred from electronic annotation /// 0005515 // protein binding // inferred from electronic annotation /// 0005524 // ATP binding // inferred from electronic annotation	ITM2B	integral membrane protein 2B	Gga.9467	ENSGALG00000016996	395969	1	253.412	17	2	brown
Gga.11314.1.S1_at	0006350 // transcription // inferred from electronic annotation /// 0045449 // regulation of transcription // inferred from electronic annotation	0000775 // chromosome, centromeric region // inferred from electronic annotation /// 0005634 // nucleus // inferred from electronic annotation	---	ITGB3BP	integrin beta 3 binding protein (beta3-endonexin)	Gga.11314	---	424689	0.947591	200.213	169	2	brown
Gga.2529.2.S1_a_at	0007165 // signal transduction // inferred from electronic annotation /// 0043124 // negative regulation of I-kappaB kinase/NF-kappaB cascade // inferred from electronic annotation /// 0045087 // innate immune response // inferred from electronic annotation	0009897 // external side of plasma membrane // inferred from electronic annotation /// 0016020 // membrane // inferred from electronic annotation /// 0016021 // integral to membrane // inferred from electronic annotation /// 0031224 // intrinsic to membrane // inferred from electronic annotation	0002113 // interleukin-33 binding // inferred from electronic annotation /// 0002114 // interleukin-33 receptor activity // inferred from electronic annotation /// 0004888 // transmembrane receptor activity // inferred from electronic annotation /// 0004908 // interleukin-1 receptor activity // inferred from electronic annotation /// 0005515 // protein binding // inferred from electronic annotati…	IL1RL1	interleukin 1 receptor-like 1	Gga.2529	ENSGALG00000016785	374136	0	311	1	2	brown
Gga.5338.1.S1_at	---	---	---	IFT20	intraflagellar transport 20 homolog (Chlamydomonas)	Gga.11626	ENSGALG00000005707	417671	1	267	3	2	brown
GgaAffx.11578.1.S1_s_at	0006606 // protein import into nucleus // inferred from electronic annotation /// 0006886 // intracellular protein transport // inferred from electronic annotation	0005634 // nucleus // inferred from electronic annotation /// 0005643 // nuclear pore // inferred from electronic annotation /// 0005737 // cytoplasm // inferred from electronic annotation	0005488 // binding // inferred from electronic annotation /// 0005515 // protein binding // inferred from electronic annotation /// 0008565 // protein transporter activity // inferred from electronic annotation	KPNA2	karyopherin alpha 2 (RAG cohort 1, importin alpha 1)	Gga.9297	ENSGALG00000003584	417420	0.633051	161.533	246	2	brown
GgaAffx.21319.1.S1_at	0006606 // protein import into nucleus // inferred from electronic annotation /// 0006886 // intracellular protein transport // inferred from electronic annotation	0005634 // nucleus // inferred from electronic annotation /// 0005643 // nuclear pore // inferred from electronic annotation /// 0005737 // cytoplasm // inferred from electronic annotation	0005488 // binding // inferred from electronic annotation /// 0008565 // protein transporter activity // inferred from electronic annotation	KPNA5	karyopherin alpha 5 (importin alpha 6)	Gga.25671	ENSGALG00000014937	421738	0	176	1	2	brown
Gga.12204.1.S1_at	0001764 // neuron migration // inferred from electronic annotation /// 0008104 // protein localization // inferred from electronic annotation /// 0031122 // cytoplasmic microtubule organization // inferred from electronic annotation /// 0051329 // interphase of mitotic cell cycle // inferred from electronic annotation	0000922 // spindle pole // inferred from electronic annotation /// 0005634 // nucleus // inferred from electronic annotation /// 0005737 // cytoplasm // inferred from electronic annotation /// 0005811 // lipid particle // inferred from electronic annotation /// 0005813 // centrosome // inferred from electronic annotation /// 0005815 // microtubule organizing center // inferred from electronic ann…	0000166 // nucleotide binding // inferred from electronic annotation /// 0005515 // protein binding // inferred from electronic annotation /// 0005524 // ATP binding // inferred from electronic annotation /// 0008017 // microtubule binding // inferred from electronic annotation /// 0008568 // microtubule-severing ATPase activity // inferred from electronic annotation /// 0016787 // hydrolase acti…	KATNA1	katanin p60 (ATPase-containing) subunit A 1	Gga.12204	ENSGALG00000012378	421626	1	254.778	36	2	brown
Gga.17017.1.S1_at	---	---	---	KIAA0753	KIAA0753	Gga.17017	ENSGALG00000006011	417681	0.964317	208.5	126	2	brown
Gga.15006.1.S1_at	0000209 // protein polyubiquitination // inferred from electronic annotation /// 0001824 // blastocyst development // inferred from electronic annotation /// 0006464 // protein modification process // inferred from electronic annotation /// 0006915 // apoptosis // inferred from electronic annotation /// 0007275 // multicellular organismal development // inferred from electronic annotation /// 004…	0005622 // intracellular // inferred from electronic annotation /// 0005634 // nucleus // inferred from electronic annotation /// 0005730 // nucleolus // inferred from electronic annotation /// 0005737 // cytoplasm // inferred from electronic annotation /// 0005794 // Golgi apparatus // inferred from electronic annotation /// 0043231 // intracellular membrane-bounded organelle // inferred from el…	0004842 // ubiquitin-protein ligase activity // inferred from electronic annotation /// 0005515 // protein binding // inferred from electronic annotation /// 0008270 // zinc ion binding // inferred from electronic annotation /// 0016874 // ligase activity // inferred from electronic annotation /// 0016881 // acid-amino acid ligase activity // inferred from electronic annotation /// 0046872 // met…	KIAA1333	KIAA1333	Gga.15006	ENSGALG00000009907	423305	0.990165	214.613	124	2	brown
GgaAffx.11490.1.S1_s_at	---	0005737 // cytoplasm // inferred from electronic annotation /// 0016020 // membrane // inferred from electronic annotation /// 0016021 // integral to membrane // inferred from electronic annotation	0005488 // binding // inferred from electronic annotation	KIAA1524	KIAA1524	Gga.40124	ENSGALG00000015360	418410	0.913826	196.097	175	2	brown
GgaAffx.4223.1.S1_s_at	0007018 // microtubule-based movement // inferred from electronic annotation /// 0007051 // spindle organization // inferred from electronic annotation /// 0007100 // mitotic centrosome separation // inferred from electronic annotation	0000922 // spindle pole // inferred from electronic annotation /// 0005874 // microtubule // inferred from electronic annotation /// 0005876 // spindle microtubule // inferred from electronic annotation /// 0016585 // chromatin remodeling complex // inferred from electronic annotation	0000166 // nucleotide binding // inferred from electronic annotation /// 0003774 // motor activity // inferred from electronic annotation /// 0003777 // microtubule motor activity // inferred from electronic annotation /// 0005524 // ATP binding // inferred from electronic annotation	KIF11	kinesin family member 11	Gga.22501	ENSGALG00000006790	423809	0.617831	160.216	250	2	brown
GgaAffx.25418.1.S1_at	---	---	---	KIF14	kinesin family member 14	Gga.14915	---	424347	0.935305	199.392	166	2	brown
Gga.9398.1.S1_at	---	---	---	KIF15	kinesin family member 15	Gga.30351	---	420708	0.53851	149.207	270	2	brown
GgaAffx.7711.1.S1_at	0007018 // microtubule-based movement // inferred from electronic annotation	---	0003777 // microtubule motor activity // inferred from electronic annotation /// 0005524 // ATP binding // inferred from electronic annotation	KIF18A	kinesin family member 18A	Gga.39412	ENSGALG00000012160	421607	0.689501	170.152	230	2	brown
GgaAffx.12208.1.S1_s_at	0007018 // microtubule-based movement // inferred from electronic annotation	0005874 // microtubule // inferred from electronic annotation	0000166 // nucleotide binding // inferred from electronic annotation /// 0003774 // motor activity // inferred from electronic annotation /// 0003777 // microtubule motor activity // inferred from electronic annotation /// 0005524 // ATP binding // inferred from electronic annotation	KIF20A	kinesin family member 20A	Gga.1308	ENSGALG00000003231	416220	0.629489	161.101	248	2	brown
GgaAffx.13032.1.S1_s_at	0007018 // microtubule-based movement // inferred from electronic annotation	0005634 // nucleus // inferred from electronic annotation /// 0005819 // spindle // inferred from electronic annotation /// 0005874 // microtubule // inferred from electronic annotation /// 0030496 // midbody // inferred from electronic annotation	0000166 // nucleotide binding // inferred from electronic annotation /// 0003774 // motor activity // inferred from electronic annotation /// 0003777 // microtubule motor activity // inferred from electronic annotation /// 0005515 // protein binding // inferred from electronic annotation /// 0005524 // ATP binding // inferred from electronic annotation	KIF23	kinesin family member 23	Gga.3062	ENSGALG00000008095	415567	0.686088	168.081	235	2	brown
Gga.5687.2.S1_a_at	0007018 // microtubule-based movement // inferred from electronic annotation	---	0003777 // microtubule motor activity // inferred from electronic annotation /// 0005524 // ATP binding // inferred from electronic annotation	KIF2C	kinesin family member 2C	Gga.5687	ENSGALG00000010120	424583	0.438054	135.596	302	2	brown
Gga.4358.1.S1_at	0007018 // microtubule-based movement // inferred from electronic annotation	0005634 // nucleus // inferred from electronic annotation /// 0005874 // microtubule // inferred from electronic annotation	0000166 // nucleotide binding // inferred from electronic annotation /// 0003677 // DNA binding // inferred from electronic annotation /// 0003774 // motor activity // inferred from electronic annotation /// 0003777 // microtubule motor activity // inferred from electronic annotation /// 0005524 // ATP binding // inferred from electronic annotation	KIF4A	kinesin family member 4A	Gga.4358	ENSGALG00000004195	395823	0.71405	171.48	229	2	brown
GgaAffx.26234.1.S1_s_at	---	---	---	KNTC1	kinetochore associated 1	Gga.2294	ENSGALG00000004515	416865	0.954177	203.769	156	2	brown
Gga.13515.1.S1_at	---	0005634 // nucleus // inferred from electronic annotation /// 0005637 // nuclear inner membrane // inferred from electronic annotation /// 0016020 // membrane // inferred from electronic annotation /// 0016021 // integral to membrane // inferred from electronic annotation	0003677 // DNA binding // inferred from electronic annotation /// 0004872 // receptor activity // inferred from electronic annotation /// 0005515 // protein binding // inferred from electronic annotation /// 0070087 // chromo shadow domain binding // inferred from electronic annotation	LBR	lamin B receptor	Gga.13515	ENSGALG00000009305	396285	1	265.7	10	2	brown
Gga.1368.1.S1_at	---	0005634 // nucleus // inferred from electronic annotation /// 0005637 // nuclear inner membrane // inferred from electronic annotation /// 0005638 // lamin filament // inferred from electronic annotation /// 0005882 // intermediate filament // inferred from electronic annotation /// 0016020 // membrane // inferred from electronic annotation	0005198 // structural molecule activity // inferred from electronic annotation /// 0005515 // protein binding // inferred from electronic annotation	LMNB1	lamin B1	Gga.1368	ENSGALG00000014692	396223	0.921583	220.375	104	2	brown
Gga.17564.1.S1_at	---	---	---	LRRCC1	leucine rich repeat and coiled-coil domain containing 1	Gga.17564	ENSGALG00000015817	420205	0.923384	200.542	142	2	brown
GgaAffx.21168.1.S1_s_at	---	---	---	LIN9	lin-9 homolog (C. elegans)	Gga.20720	ENSGALG00000009233	421316	0.788046	181.966	175	2	brown
GgaAffx.9790.1.S1_s_at	---	---	---	LOC418413	LOC418413	Gga.22411	ENSGALG00000015363	418413	0.825489	184.695	203	2	brown
Gga.16554.2.S1_a_at	0006810 // transport // inferred from electronic annotation	0012505 // endomembrane system // inferred from electronic annotation /// 0016021 // integral to membrane // inferred from electronic annotation	---	LAPTM4B	lysosomal associated protein transmembrane 4 beta	Gga.16554	ENSGALG00000016005	770893	0	1	1	2	brown
Gga.1984.2.A1_a_at	0007067 // mitosis // inferred from electronic annotation	---	---	MAD2L1	MAD2 mitotic arrest deficient-like 1 (yeast)	Gga.1984	ENSGALG00000011967	422675	0.710333	170.961	228	2	brown
GgaAffx.10518.1.S1_s_at	0006468 // protein phosphorylation // inferred from electronic annotation	0005737 // cytoplasm // inferred from electronic annotation	0000166 // nucleotide binding // inferred from electronic annotation /// 0004672 // protein kinase activity // inferred from electronic annotation /// 0004674 // protein serine/threonine kinase activity // inferred from electronic annotation /// 0005515 // protein binding // inferred from electronic annotation /// 0005524 // ATP binding // inferred from electronic annotation	MELK	maternal embryonic leucine zipper kinase	Gga.7393	ENSGALG00000016438	428391	0.688603	169.543	234	2	brown
GgaAffx.11364.1.S1_at	---	---	---	MTBP	Mdm2, transformed 3T3 cell double minute 2, p53 binding protein (mouse) binding protein, 104kDa	Gga.30746	ENSGALG00000016404	420354	0.896114	193.492	179	2	brown
GgaAffx.21709.1.S1_s_at	0006355 // regulation of transcription, DNA-dependent // inferred from electronic annotation	---	0003700 // sequence-specific DNA binding transcription factor activity // inferred from electronic annotation /// 0008270 // zinc ion binding // inferred from electronic annotation /// 0043565 // sequence-specific DNA binding // inferred from electronic annotation	MTA3	metastasis associated 1 family, member 3	Gga.6111	ENSGALG00000009925	421395	1	259.567	30	2	brown
Gga.1080.2.S1_s_at	0006548 // histidine catabolic process // inferred from electronic annotation /// 0006730 // one-carbon metabolic process // inferred from electronic annotation /// 0008152 // metabolic process // inferred from electronic annotation /// 0009396 // folic acid and derivative biosynthetic process // inferred from electronic annotation	0005737 // cytoplasm // inferred from electronic annotation /// 0005739 // mitochondrion // inferred from electronic annotation	0003824 // catalytic activity // inferred from electronic annotation /// 0004329 // formate-tetrahydrofolate ligase activity // inferred from electronic annotation /// 0004477 // methenyltetrahydrofolate cyclohydrolase activity // inferred from electronic annotation /// 0004488 // methylenetetrahydrofolate dehydrogenase (NADP+) activity // inferred from electronic annotation /// 0005488 // bindin…	MTHFD1	methylenetetrahydrofolate dehydrogenase (NADP+ dependent) 1, methenyltetrahydrofolate cyclohydrolase, formyltetrahydrofolate synthetase	Gga.1080	ENSGALG00000011797	423508	0.714286	317.571	7	2	brown
Gga.2891.1.S1_s_at	0001510 // RNA methylation // inferred from sequence or structural similarity /// 0006139 // nucleobase, nucleoside, nucleotide and nucleic acid metabolic process // inferred from electronic annotation	0005634 // nucleus // inferred from sequence or structural similarity	0008168 // methyltransferase activity // inferred from electronic annotation /// 0016422 // mRNA (2'-O-methyladenosine-N6-)-methyltransferase activity // inferred from sequence or structural similarity /// 0016740 // transferase activity // inferred from electronic annotation	METTL14	methyltransferase like 14	Gga.2891	ENSGALG00000012000	422684	1	283.9	10	2	brown
GgaAffx.24937.1.S1_s_at	---	0005622 // intracellular // inferred from electronic annotation	---	MCPH1	microcephaly, primary autosomal recessive 1	Gga.10899	ENSGALG00000016332	100125976	0.745327	177.15	213	2	brown
Gga.16873.1.S1_at	---	---	---	MIR19B /// MIR20A /// MIR92	microRNA mir-19b /// microRNA mir-20a /// microRNA mir-92	---	ENSGALG00000018248 /// ENSGALG00000018249 /// ENSGALG00000018250	777933 /// 777934 /// 777935	0.333333	208.333	3	2	brown
Gga.5041.1.S1_s_at	---	---	---	MAP1LC3A	microtubule-associated protein 1 light chain 3 alpha	Gga.3998	ENSGALG00000001903	419142	0.999001	228.522	90	2	brown
GgaAffx.25864.1.S1_at	0006260 // DNA replication // inferred from electronic annotation	0005634 // nucleus // inferred from electronic annotation	---	MCM10	minichromosome maintenance complex component 10	Gga.46984	ENSGALG00000005870	425275	0.977184	209.386	140	2	brown
GgaAffx.11696.1.S1_s_at	0001701 // in utero embryonic development // inferred from electronic annotation /// 0006260 // DNA replication // inferred from electronic annotation /// 0006268 // DNA unwinding involved in replication // inferred from electronic annotation /// 0006270 // DNA-dependent DNA replication initiation // inferred from electronic annotation /// 0006334 // nucleosome assembly // inferred from electroni…	0001726 // ruffle // inferred from electronic annotation /// 0005624 // membrane fraction // inferred from electronic annotation /// 0005634 // nucleus // inferred from electronic annotation /// 0005664 // nuclear origin of replication recognition complex // inferred from electronic annotation /// 0005783 // endoplasmic reticulum // inferred from electronic annotation /// 0005829 // cytosol // in…	0000166 // nucleotide binding // inferred from electronic annotation /// 0003677 // DNA binding // inferred from electronic annotation /// 0003688 // DNA replication origin binding // inferred from electronic annotation /// 0004437 // inositol or phosphatidylinositol phosphatase activity // inferred from electronic annotation /// 0005515 // protein binding // inferred from electronic annotation /…	MCM2	minichromosome maintenance complex component 2	Gga.13180	ENSGALG00000006037	416027	0.753351	175.931	218	2	brown
GgaAffx.11455.1.S1_s_at	0006260 // DNA replication // inferred from electronic annotation /// 0006270 // DNA-dependent DNA replication initiation // inferred from electronic annotation /// 0006350 // transcription // inferred from electronic annotation /// 0007049 // cell cycle // inferred from electronic annotation /// 0045449 // regulation of transcription // inferred from electronic annotation	0005634 // nucleus // inferred from electronic annotation /// 0005737 // cytoplasm // inferred from electronic annotation /// 0005813 // centrosome // inferred from electronic annotation	0000166 // nucleotide binding // inferred from electronic annotation /// 0003677 // DNA binding // inferred from electronic annotation /// 0005515 // protein binding // inferred from electronic annotation /// 0005524 // ATP binding // inferred from electronic annotation /// 0017111 // nucleoside-triphosphatase activity // inferred from electronic annotation	MCM3	minichromosome maintenance complex component 3	Gga.4920	ENSGALG00000016676	422043	0.877057	190.654	182	2	brown
GgaAffx.12177.1.S1_s_at	0006260 // DNA replication // inferred from electronic annotation /// 0006270 // DNA-dependent DNA replication initiation // inferred from electronic annotation	0005634 // nucleus // inferred from electronic annotation	0000166 // nucleotide binding // inferred from electronic annotation /// 0003677 // DNA binding // inferred from electronic annotation /// 0005515 // protein binding // inferred from electronic annotation /// 0005524 // ATP binding // inferred from electronic annotation	MCM5	minichromosome maintenance complex component 5	Gga.2949	ENSGALG00000012546	418058	0.87726	193.039	154	2	brown
Gga.4370.2.S1_s_at	0006260 // DNA replication // inferred from electronic annotation /// 0006268 // DNA unwinding involved in replication // inferred from electronic annotation /// 0006270 // DNA-dependent DNA replication initiation // inferred from electronic annotation	0005634 // nucleus // inferred from electronic annotation	0000166 // nucleotide binding // inferred from electronic annotation /// 0003677 // DNA binding // inferred from electronic annotation /// 0003678 // DNA helicase activity // inferred from electronic annotation /// 0003697 // single-stranded DNA binding // inferred from electronic annotation /// 0005515 // protein binding // inferred from electronic annotation /// 0005524 // ATP binding // inferr…	MCM6	minichromosome maintenance complex component 6	Gga.4370	ENSGALG00000012348	424295	0.809052	186.276	203	2	brown
Gga.7355.1.S1_at	0007049 // cell cycle // inferred from electronic annotation /// 0007059 // chromosome segregation // inferred from sequence or structural similarity /// 0007059 // chromosome segregation // inferred from electronic annotation /// 0007067 // mitosis // inferred from electronic annotation /// 0051301 // cell division // inferred from electronic annotation /// 0051382 // kinetochore assembly // inf…	0000444 // MIS12/MIND type complex // inferred from sequence or structural similarity /// 0000444 // MIS12/MIND type complex // inferred from electronic annotation /// 0000775 // chromosome, centromeric region // inferred from electronic annotation /// 0000776 // kinetochore // inferred from electronic annotation /// 0000777 // condensed chromosome kinetochore // inferred from electronic annotati…	0005515 // protein binding // inferred from electronic annotation	MIS12	MIS12, MIND kinetochore complex component, homolog (yeast)	Gga.7355	ENSGALG00000001632	693254	0.819685	183.552	203	2	brown
Gga.5804.1.S1_s_at	---	---	---	MRPS35	mitochondrial ribosomal protein S35	Gga.5804	ENSGALG00000017297	419048	0.733333	264.5	6	2	brown
Gga.14210.2.S1_at	---	0000775 // chromosome, centromeric region // inferred from electronic annotation /// 0005634 // nucleus // inferred from electronic annotation /// 0005737 // cytoplasm // inferred from electronic annotation	0005515 // protein binding // inferred from electronic annotation	MLF1IP	MLF1 interacting protein	Gga.14210	ENSGALG00000020210	422548	0.832915	185.673	196	2	brown
GgaAffx.21023.1.S1_s_at	0043484 // regulation of RNA splicing // inferred from electronic annotation	---	0003676 // nucleic acid binding // inferred from electronic annotation /// 0008270 // zinc ion binding // inferred from electronic annotation /// 0046872 // metal ion binding // inferred from electronic annotation	MBNL2	muscleblind-like 2 (Drosophila)	Gga.3713	---	418784	1	249.211	19	2	brown
GgaAffx.934.1.S1_at	0006350 // transcription // inferred from electronic annotation	---	0003677 // DNA binding // inferred from electronic annotation /// 0003887 // DNA-directed DNA polymerase activity // inferred from electronic annotation /// 0005488 // binding // inferred from electronic annotation	MYBBP1A	MYB binding protein (P160) 1a	Gga.31576	ENSGALG00000001363	417491	0.666667	124	3	2	brown
Gga.4505.1.S2_at	0006350 // transcription // inferred from electronic annotation /// 0045449 // regulation of transcription // inferred from electronic annotation	0005634 // nucleus // inferred from electronic annotation	0003677 // DNA binding // inferred from electronic annotation /// 0030528 // transcription regulator activity // inferred from electronic annotation	MYBL1	myeloblastosis oncogene-like 1	Gga.42324	ENSGALG00000015522	396158	0.985831	211.168	137	2	brown
Gga.11449.1.S1_at	---	---	---	MLLT6	Myeloid/lymphoid or mixed-lineage leukemia (trithorax homolog, Drosophila); translocated to, 6	Gga.37876	---	419995	1	286.333	6	2	brown
GgaAffx.12504.1.S1_s_at	0008152 // metabolic process // inferred from electronic annotation	---	0008080 // N-acetyltransferase activity // inferred from electronic annotation	NAT10	N-acetyltransferase 10	Gga.15786	ENSGALG00000014573	426609	0.858192	219.1	60	2	brown
Gga.12233.1.S1_at	0006629 // lipid metabolic process // inferred from electronic annotation	0005764 // lysosome // inferred from electronic annotation	---	ASAHL	N-acylsphingosine amidohydrolase (acid ceramidase)-like	Gga.12233	---	422641	1	288.25	4	2	brown
Gga.9350.1.S1_s_at	0000132 // establishment of mitotic spindle orientation // inferred from electronic annotation /// 0007049 // cell cycle // inferred from electronic annotation /// 0007052 // mitotic spindle organization // inferred from sequence or structural similarity /// 0007052 // mitotic spindle organization // inferred from electronic annotation /// 0007059 // chromosome segregation // inferred from sequen…	0000775 // chromosome, centromeric region // inferred from electronic annotation /// 0000776 // kinetochore // inferred from sequence or structural similarity /// 0000776 // kinetochore // inferred from electronic annotation /// 0000777 // condensed chromosome kinetochore // inferred from sequence or structural similarity /// 0000777 // condensed chromosome kinetochore // inferred from electronic…	0005515 // protein binding // inferred from physical interaction /// 0005515 // protein binding // inferred from electronic annotation	NDC80	NDC80 homolog, kinetochore complex component (S. cerevisiae)	Gga.9350	ENSGALG00000014801	395134	0.8802	191.93	185	2	brown
Gga.18770.1.S1_at	0006284 // base-excision repair // inferred from electronic annotation /// 0006289 // nucleotide-excision repair // inferred from electronic annotation	0005622 // intracellular // inferred from electronic annotation	0003684 // damaged DNA binding // inferred from electronic annotation /// 0003906 // DNA-(apurinic or apyrimidinic site) lyase activity // inferred from electronic annotation /// 0008270 // zinc ion binding // inferred from electronic annotation /// 0016799 // hydrolase activity, hydrolyzing N-glycosyl compounds // inferred from electronic annotation	NEIL3	nei endonuclease VIII-like 3 (E. coli)	Gga.18770	ENSGALG00000010719	428750	0.987639	210.986	141	2	brown
GgaAffx.11402.1.S1_at	0000070 // mitotic sister chromatid segregation // inferred from electronic annotation /// 0006468 // protein phosphorylation // inferred from electronic annotation /// 0007059 // chromosome segregation // inferred from electronic annotation /// 0046777 // protein autophosphorylation // inferred from electronic annotation /// 0051299 // centrosome separation // inferred from electronic annotation	0000776 // kinetochore // inferred from electronic annotation /// 0000794 // condensed nuclear chromosome // inferred from electronic annotation /// 0000922 // spindle pole // inferred from electronic annotation /// 0030496 // midbody // inferred from electronic annotation /// 0043234 // protein complex // inferred from electronic annotation	0004672 // protein kinase activity // inferred from electronic annotation /// 0004674 // protein serine/threonine kinase activity // inferred from electronic annotation /// 0005515 // protein binding // inferred from electronic annotation /// 0005524 // ATP binding // inferred from electronic annotation /// 0019903 // protein phosphatase binding // inferred from electronic annotation	NEK2	NIMA (never in mitosis gene a)-related kinase 2	Gga.22251	ENSGALG00000009854	421376	0.622684	160.233	249	2	brown
Gga.16591.1.S1_at	---	---	0005488 // binding // inferred from electronic annotation	NARG1	NMDA receptor regulated 1	Gga.16591	ENSGALG00000009782	422440	1	175.5	2	2	brown
GgaAffx.8293.2.S1_s_at	0008033 // tRNA processing // inferred from electronic annotation /// 0030488 // tRNA methylation // inferred from electronic annotation	0005634 // nucleus // inferred from electronic annotation /// 0005730 // nucleolus // inferred from electronic annotation /// 0005737 // cytoplasm // inferred from electronic annotation	0000049 // tRNA binding // inferred from electronic annotation /// 0003723 // RNA binding // inferred from electronic annotation /// 0008168 // methyltransferase activity // inferred from electronic annotation /// 0016428 // tRNA (cytosine-5-)-methyltransferase activity // inferred from electronic annotation /// 0016740 // transferase activity // inferred from electronic annotation	NSUN2	NOL1/NOP2/Sun domain family, member 2	Gga.20332	ENSGALG00000013064	420938	0.690476	237.238	21	2	brown
Gga.4774.2.S1_a_at	---	0000785 // chromatin // inferred from electronic annotation /// 0005634 // nucleus // inferred from electronic annotation	0003677 // DNA binding // inferred from electronic annotation	LOC422278	nonhistone chromosomal protein HMG-14A	Gga.33099	---	422278	0.881428	240.966	58	2	brown
Gga.2363.2.S1_a_at	0007049 // cell cycle // inferred from electronic annotation /// 0007067 // mitosis // inferred from electronic annotation /// 0030261 // chromosome condensation // inferred from electronic annotation /// 0051301 // cell division // inferred from electronic annotation	0005634 // nucleus // inferred from electronic annotation	0005488 // binding // inferred from electronic annotation	NCAPD2	non-SMC condensin I complex, subunit D2	Gga.2363	ENSGALG00000014439	418275	0.837057	187.275	193	2	brown
Gga.8467.1.S1_a_at	---	---	0005488 // binding // inferred from electronic annotation	NCAPG	non-SMC condensin I complex, subunit G	Gga.23427	---	422822	0.425801	133.105	306	2	brown
GgaAffx.972.2.S1_s_at	---	---	0005488 // binding // inferred from electronic annotation	NCAPD3	non-SMC condensin II complex, subunit D3	Gga.42347	ENSGALG00000001491	419737	0.845489	229.559	93	2	brown
Gga.3820.3.S1_s_at	---	---	0005488 // binding // inferred from electronic annotation	NASP	nuclear autoantigenic sperm protein (histone-binding)	Gga.3820	ENSGALG00000010255	424600	0.876531	193.292	178	2	brown
GgaAffx.5404.1.S1_s_at	0000070 // mitotic sister chromatid segregation // inferred from electronic annotation /// 0000281 // cytokinesis after mitosis // inferred from electronic annotation /// 0007049 // cell cycle // inferred from electronic annotation /// 0007067 // mitosis // inferred from electronic annotation /// 0007076 // mitotic chromosome condensation // inferred from electronic annotation /// 0040001 // esta…	0005634 // nucleus // inferred from electronic annotation /// 0005730 // nucleolus // inferred from electronic annotation /// 0005737 // cytoplasm // inferred from electronic annotation /// 0005819 // spindle // inferred from electronic annotation /// 0005856 // cytoskeleton // inferred from electronic annotation /// 0005874 // microtubule // inferred from electronic annotation /// 0005876 // spi…	0003677 // DNA binding // inferred from electronic annotation /// 0008017 // microtubule binding // inferred from electronic annotation	NUSAP1	nucleolar and spindle associated protein 1	Gga.22565	ENSGALG00000008584	423213	0.52381	146.982	274	2	brown
GgaAffx.21456.1.S1_at	---	0031429 // box H/ACA snoRNP complex // inferred from electronic annotation	0009982 // pseudouridine synthase activity // inferred from electronic annotation /// 0030515 // snoRNA binding // inferred from electronic annotation	NOLA1	Nucleolar protein family A, member 1 (H/ACA small nucleolar RNPs)	Gga.25903	---	422697	0.904615	217.769	26	2	brown
Gga.9658.1.S1_s_at	---	---	---	NOLA2	nucleolar protein family A, member 2 (H/ACA small nucleolar RNPs)	Gga.9658	ENSGALG00000024261	416218	1	228.548	31	2	brown
Gga.7382.1.S1_at	0016070 // RNA metabolic process // inferred from electronic annotation	---	0005515 // protein binding // inferred from electronic annotation	NOM1	nucleolar protein with MIF4G domain 1	Gga.7382	---	420446	1	176	4	2	brown
Gga.4847.3.S1_a_at	0000055 // ribosomal large subunit export from nucleus // inferred from electronic annotation /// 0000056 // ribosomal small subunit export from nucleus // inferred from electronic annotation /// 0006334 // nucleosome assembly // inferred from electronic annotation /// 0006407 // rRNA export from nucleus // inferred from electronic annotation /// 0006884 // cell volume homeostasis // inferred fro…	0001652 // granular component // inferred from electronic annotation /// 0005634 // nucleus // inferred from electronic annotation /// 0005634 // nucleus // inferred from sequence or structural similarity /// 0005654 // nucleoplasm // inferred from electronic annotation /// 0005730 // nucleolus // inferred from electronic annotation /// 0005737 // cytoplasm // inferred from electronic annotation …	0003676 // nucleic acid binding // inferred from electronic annotation /// 0003713 // transcription coactivator activity // inferred from electronic annotation /// 0003723 // RNA binding // inferred from electronic annotation /// 0005515 // protein binding // inferred from electronic annotation /// 0019843 // rRNA binding // inferred from electronic annotation /// 0030957 // Tat protein binding /…	NPM1	nucleophosmin (nucleolar phosphoprotein B23, numatrin)	Gga.4847	ENSGALG00000002197	396203	1	337.667	3	2	brown
GgaAffx.23576.1.S1_at	---	---	---	NUP54	nucleoporin 54kDa	Gga.25740	ENSGALG00000011506	422639	1	301.25	4	2	brown
GgaAffx.11558.1.S1_s_at	0000132 // establishment of mitotic spindle orientation // inferred from electronic annotation /// 0001764 // neuron migration // inferred from electronic annotation /// 0007020 // microtubule nucleation // inferred from electronic annotation /// 0007049 // cell cycle // inferred from electronic annotation /// 0007067 // mitosis // inferred from electronic annotation /// 0007405 // neuroblast pro…	0000776 // kinetochore // inferred from electronic annotation /// 0005737 // cytoplasm // inferred from electronic annotation /// 0005813 // centrosome // inferred from electronic annotation /// 0005815 // microtubule organizing center // inferred from electronic annotation /// 0005819 // spindle // inferred from electronic annotation /// 0005856 // cytoskeleton // inferred from electronic annota…	0005515 // protein binding // inferred from electronic annotation /// 0008017 // microtubule binding // inferred from sequence or structural similarity /// 0008017 // microtubule binding // inferred from electronic annotation /// 0042802 // identical protein binding // inferred from electronic annotation	NDE1	nudE nuclear distribution gene E homolog 1 (A. nidulans)	Gga.22352	ENSGALG00000006500	416597	1	234.716	81	2	brown
GgaAffx.12261.1.S1_s_at	0006203 // dGTP catabolic process // inferred from electronic annotation /// 0006281 // DNA repair // inferred from electronic annotation	0005737 // cytoplasm // inferred from electronic annotation	0005515 // protein binding // inferred from electronic annotation /// 0008413 // 8-oxo-7,8-dihydroguanosine triphosphate pyrophosphatase activity // inferred from electronic annotation /// 0016787 // hydrolase activity // inferred from electronic annotation	NUDT1	nudix (nucleoside diphosphate linked moiety X)-type motif 1	Gga.9812	ENSGALG00000004245	416467	1	238.719	64	2	brown
GgaAffx.13010.1.S1_at	0007049 // cell cycle // inferred from electronic annotation /// 0007067 // mitosis // inferred from electronic annotation /// 0051301 // cell division // inferred from electronic annotation	0000775 // chromosome, centromeric region // inferred from electronic annotation /// 0000776 // kinetochore // inferred from electronic annotation /// 0000777 // condensed chromosome kinetochore // inferred from electronic annotation /// 0005634 // nucleus // inferred from electronic annotation /// 0005737 // cytoplasm // inferred from electronic annotation /// 0005815 // microtubule organizing c…	0005515 // protein binding // inferred from physical interaction /// 0005515 // protein binding // inferred from electronic annotation	NUF2	NUF2, NDC80 kinetochore complex component, homolog (S. cerevisiae)	Gga.9459	ENSGALG00000003438	395135	0.977987	207.42	150	2	brown
GgaAffx.11562.1.S1_s_at	0006260 // DNA replication // inferred from electronic annotation	0000808 // origin recognition complex // inferred from electronic annotation /// 0005634 // nucleus // inferred from electronic annotation	0000166 // nucleotide binding // inferred from electronic annotation /// 0003677 // DNA binding // inferred from electronic annotation /// 0005515 // protein binding // inferred from electronic annotation /// 0005524 // ATP binding // inferred from electronic annotation /// 0017111 // nucleoside-triphosphatase activity // inferred from electronic annotation	ORC1L	origin recognition complex, subunit 1-like (yeast)	Gga.4914	ENSGALG00000010623	424640	0.861038	188.427	192	2	brown
GgaAffx.20998.1.S1_at	0006355 // regulation of transcription, DNA-dependent // inferred from electronic annotation /// 0006468 // protein phosphorylation // inferred from electronic annotation	---	0004674 // protein serine/threonine kinase activity // inferred from electronic annotation /// 0004871 // signal transducer activity // inferred from electronic annotation /// 0005524 // ATP binding // inferred from electronic annotation	PASK	PAS domain containing serine/threonine kinase	Gga.12847	---	424845	1	227.281	96	2	brown
Gga.11746.1.S1_at	0006468 // protein phosphorylation // inferred from electronic annotation	---	0004674 // protein serine/threonine kinase activity // inferred from electronic annotation /// 0005524 // ATP binding // inferred from electronic annotation	PBK	PDZ binding kinase	Gga.11746	ENSGALG00000016582	422003	0.758398	176.62	216	2	brown
Gga.18163.1.S1_at	---	---	---	PEX1	Peroxisome biogenesis factor 1	Gga.3423	---	420554	1	306.333	3	2	brown
Gga.5720.1.S1_at	---	---	---	PERP	PERP, TP53 apoptosis effector	Gga.5720	---	421682	0	1	1	2	brown
Gga.4704.2.S1_a_at	0006164 // purine nucleotide biosynthetic process // inferred from electronic annotation /// 0006189 // 'de novo' IMP biosynthetic process // inferred from electronic annotation /// 0009058 // biosynthetic process // inferred from electronic annotation /// 0009113 // purine base biosynthetic process // inferred from electronic annotation	0005737 // cytoplasm // inferred from electronic annotation	0000166 // nucleotide binding // inferred from electronic annotation /// 0003824 // catalytic activity // inferred from electronic annotation /// 0004637 // phosphoribosylamine-glycine ligase activity // inferred from electronic annotation /// 0004641 // phosphoribosylformylglycinamidine cyclo-ligase activity // inferred from electronic annotation /// 0004644 // phosphoribosylglycinamide formyltr…	GART	phosphoribosylglycinamide formyltransferase, phosphoribosylglycinamide synthetase, phosphoribosylaminoimidazole synthetase	Gga.4704	ENSGALG00000015983	395315	0.857143	316.143	7	2	brown
Gga.1281.1.S1_at	0006259 // DNA metabolic process // inferred from electronic annotation /// 0051276 // chromosome organization // inferred from electronic annotation	0005634 // nucleus // inferred from electronic annotation /// 0005737 // cytoplasm // inferred from electronic annotation	---	PTTG1	pituitary tumor-transforming 1	Gga.1281	ENSGALG00000001506	416158	0.724995	172.912	226	2	brown
GgaAffx.12701.1.S1_at	0006468 // protein phosphorylation // inferred from electronic annotation /// 0007067 // mitosis // inferred from electronic annotation	0000776 // kinetochore // inferred from electronic annotation /// 0000942 // condensed nuclear chromosome outer kinetochore // inferred from electronic annotation /// 0005634 // nucleus // inferred from electronic annotation /// 0005813 // centrosome // inferred from electronic annotation	0000166 // nucleotide binding // inferred from electronic annotation /// 0004672 // protein kinase activity // inferred from electronic annotation /// 0004674 // protein serine/threonine kinase activity // inferred from electronic annotation /// 0005515 // protein binding // inferred from electronic annotation /// 0005524 // ATP binding // inferred from electronic annotation /// 0019901 // protei…	PLK1	polo-like kinase 1 (Drosophila)	Gga.22245	ENSGALG00000006110	416575	0.783956	179.601	208	2	brown
GgaAffx.11092.1.S1_s_at	0006260 // DNA replication // inferred from electronic annotation	0005634 // nucleus // inferred from electronic annotation	0005515 // protein binding // inferred from electronic annotation	POLD3	polymerase (DNA-directed), delta 3, accessory subunit	Gga.41965	ENSGALG00000017307	419053	0.952381	377.143	7	2	brown
Gga.19591.1.S1_at	---	---	0008270 // zinc ion binding // inferred from electronic annotation	LOC428770	prematurely terminated mRNA decay factor-like	Gga.19591	ENSGALG00000012068	428770	0.991163	221.041	98	2	brown
Gga.312.2.S1_a_at	---	---	---	PRR11	proline rich 11	Gga.39954	ENSGALG00000021526	772072	0.768605	177.718	216	2	brown
Gga.16207.1.S1_s_at	---	---	0005509 // calcium ion binding // inferred from electronic annotation	PPP2R3A	protein phosphatase 2 (formerly 2A), regulatory subunit B'', alpha	Gga.16207	ENSGALG00000001208	424733	0	1	1	2	brown
Gga.7905.1.S1_at	---	---	---	PRC1	protein regulator of cytokinesis 1	Gga.22901	---	770336	0.892078	192.682	176	2	brown
GgaAffx.20873.1.S1_at	---	---	---	PRKRIR	Protein-kinase, interferon-inducible double stranded RNA dependent inhibitor, repressor of (P58 repressor)	Gga.20433	---	428122	1	209.25	4	2	brown
Gga.2509.1.S1_at	0007165 // signal transduction // inferred from electronic annotation /// 0007186 // G-protein coupled receptor protein signaling pathway // inferred from electronic annotation /// 0043270 // positive regulation of ion transport // inferred from electronic annotation	0005886 // plasma membrane // inferred from electronic annotation /// 0016020 // membrane // inferred from electronic annotation /// 0016021 // integral to membrane // inferred from electronic annotation	0004871 // signal transducer activity // inferred from electronic annotation /// 0004872 // receptor activity // inferred from electronic annotation /// 0004930 // G-protein coupled receptor activity // inferred from electronic annotation /// 0045028 // purinergic nucleotide receptor activity, G-protein coupled // inferred from electronic annotation	P2RY1	purinergic receptor P2Y, G-protein coupled, 1	Gga.5306	---	396275	0.969697	260.333	12	2	brown
Gga.19067.1.S1_at	0007264 // small GTPase mediated signal transduction // inferred from electronic annotation /// 0015031 // protein transport // inferred from electronic annotation	---	0005525 // GTP binding // inferred from electronic annotation	RAB7A	RAB7A, member RAS oncogene family	Gga.5872	ENSGALG00000005902	416016	1	286.7	10	2	brown
Gga.3702.1.S1_a_at	0006810 // transport // inferred from electronic annotation /// 0006904 // vesicle docking involved in exocytosis // inferred from electronic annotation /// 0007264 // small GTPase mediated signal transduction // inferred from electronic annotation /// 0015031 // protein transport // inferred from electronic annotation /// 0042384 // cilium assembly // inferred from electronic annotation /// 0048…	0005886 // plasma membrane // inferred from electronic annotation /// 0016020 // membrane // inferred from electronic annotation /// 0031513 // nonmotile primary cilium // inferred from electronic annotation	0000166 // nucleotide binding // inferred from electronic annotation /// 0005515 // protein binding // inferred from electronic annotation /// 0005525 // GTP binding // inferred from electronic annotation	RAB8A	RAB8A, member RAS oncogene family	Gga.16249	ENSGALG00000003998	428352	1	269.857	14	2	brown
Gga.1533.1.S1_s_at	0007165 // signal transduction // inferred from electronic annotation /// 0023034 // intracellular signaling pathway // inferred from electronic annotation	0005622 // intracellular // inferred from electronic annotation	---	RACGAP1	Rac GTPase activating protein 1	Gga.1533	ENSGALG00000006271	426884	0.722659	172.436	225	2	brown
GgaAffx.12938.12.S1_s_at	0006281 // DNA repair // inferred from electronic annotation /// 0006974 // response to DNA damage stimulus // inferred from electronic annotation /// 0007283 // spermatogenesis // inferred from electronic annotation /// 0009411 // response to UV // inferred from electronic annotation /// 0045910 // negative regulation of DNA recombination // inferred from electronic annotation	0000785 // chromatin // inferred from electronic annotation /// 0001741 // XY body // inferred from electronic annotation /// 0005634 // nucleus // inferred from electronic annotation /// 0005657 // replication fork // inferred from electronic annotation	0000403 // Y-form DNA binding // inferred from electronic annotation /// 0003676 // nucleic acid binding // inferred from electronic annotation /// 0003677 // DNA binding // inferred from electronic annotation /// 0005515 // protein binding // inferred from electronic annotation /// 0008270 // zinc ion binding // inferred from electronic annotation /// 0031625 // ubiquitin protein ligase binding …	RAD18	RAD18 homolog (S. cerevisiae)	Gga.2895	ENSGALG00000008368	416114	0.956761	203.306	160	2	brown
Gga.16123.1.S1_at	0000724 // double-strand break repair via homologous recombination // inferred from electronic annotation /// 0006259 // DNA metabolic process // inferred from electronic annotation /// 0006268 // DNA unwinding involved in replication // inferred from sequence or structural similarity /// 0006281 // DNA repair // traceable author statement /// 0006281 // DNA repair // inferred from electronic ann…	0000793 // condensed chromosome // inferred from sequence or structural similarity /// 0000793 // condensed chromosome // inferred from electronic annotation /// 0000794 // condensed nuclear chromosome // inferred from sequence or structural similarity /// 0000794 // condensed nuclear chromosome // inferred from electronic annotation /// 0000800 // lateral element // inferred from electronic anno…	0000166 // nucleotide binding // inferred from electronic annotation /// 0003677 // DNA binding // inferred from electronic annotation /// 0003684 // damaged DNA binding // inferred from electronic annotation /// 0005515 // protein binding // inferred from electronic annotation /// 0005524 // ATP binding // inferred from electronic annotation /// 0008094 // DNA-dependent ATPase activity // inferr…	RAD51	RAD51 homolog (RecA homolog, E. coli) (S. cerevisiae)	Gga.2303	---	396086	0.976124	206.697	152	2	brown
Gga.885.1.S1_at	0000724 // double-strand break repair via homologous recombination // inferred from electronic annotation /// 0006281 // DNA repair // inferred from electronic annotation /// 0006310 // DNA recombination // inferred from electronic annotation /// 0006974 // response to DNA damage stimulus // inferred from electronic annotation	0005634 // nucleus // inferred from electronic annotation	0005515 // protein binding // inferred from electronic annotation	RAD52	RAD52 homolog (S. cerevisiae)	Gga.885	ENSGALG00000012993	418152	0.902149	193.956	181	2	brown
Gga.2372.1.S1_at	0000724 // double-strand break repair via homologous recombination // inferred from electronic annotation /// 0006281 // DNA repair // inferred from electronic annotation /// 0006974 // response to DNA damage stimulus // inferred from electronic annotation /// 0010212 // response to ionizing radiation // inferred from electronic annotation /// 0042493 // response to drug // inferred from electron…	0005634 // nucleus // inferred from electronic annotation	0000166 // nucleotide binding // inferred from electronic annotation /// 0003676 // nucleic acid binding // inferred from electronic annotation /// 0003677 // DNA binding // inferred from electronic annotation /// 0004386 // helicase activity // inferred from electronic annotation /// 0005524 // ATP binding // inferred from electronic annotation /// 0016787 // hydrolase activity // inferred from …	RAD54B	RAD54 homolog B (S. cerevisiae)	Gga.2372	ENSGALG00000015955	395449	0.994716	216.303	122	2	brown
GgaAffx.2351.2.S1_s_at	0006355 // regulation of transcription, DNA-dependent // inferred from electronic annotation	0005634 // nucleus // inferred from electronic annotation	0003700 // sequence-specific DNA binding transcription factor activity // inferred from electronic annotation /// 0003707 // steroid hormone receptor activity // inferred from electronic annotation /// 0008270 // zinc ion binding // inferred from electronic annotation /// 0043565 // sequence-specific DNA binding // inferred from electronic annotation	RORA	RAR-related orphan receptor A	Gga.24016	ENSGALG00000003759	415377	0.666667	188	4	2	brown
GgaAffx.12497.1.S1_s_at	0006260 // DNA replication // inferred from electronic annotation /// 0046683 // response to organophosphorus // inferred from electronic annotation	0005634 // nucleus // inferred from electronic annotation /// 0009360 // DNA polymerase III complex // inferred from electronic annotation	0000166 // nucleotide binding // inferred from electronic annotation /// 0003677 // DNA binding // inferred from electronic annotation /// 0003887 // DNA-directed DNA polymerase activity // inferred from electronic annotation /// 0005515 // protein binding // inferred from electronic annotation /// 0005524 // ATP binding // inferred from electronic annotation /// 0016887 // ATPase activity // inf…	RFC3	replication factor C (activator 1) 3, 38kDa	Gga.4906	ENSGALG00000017064	418907	0.99587	217.908	119	2	brown
Gga.12279.1.S1_at	---	---	---	RPA3	replication protein A3, 14kDa	Gga.12279	---	420578	0.998468	229.764	89	2	brown
Gga.202.1.S1_at	0000122 // negative regulation of transcription from RNA polymerase II promoter // inferred from sequence or structural similarity /// 0000122 // negative regulation of transcription from RNA polymerase II promoter // inferred from electronic annotation /// 0006260 // DNA replication // inferred from electronic annotation /// 0006350 // transcription // inferred from electronic annotation /// 001…	0005634 // nucleus // inferred from sequence or structural similarity /// 0005634 // nucleus // inferred from electronic annotation /// 0016581 // NuRD complex // inferred from sequence or structural similarity /// 0016581 // NuRD complex // inferred from electronic annotation /// 0035098 // ESC/E(Z) complex // inferred from sequence or structural similarity	0016564 // transcription repressor activity // inferred from sequence or structural similarity /// 0016564 // transcription repressor activity // inferred from electronic annotation	RBBP7	retinoblastoma binding protein 7	Gga.202	ENSGALG00000016546	395390	1	235.179	78	2	brown
Gga.2207.1.S1_at	---	---	---	RBL1	Retinoblastoma-like 1 (p107)	Gga.1927	---	419126	0.721903	172.545	222	2	brown
GgaAffx.6110.1.S1_s_at	0007165 // signal transduction // inferred from electronic annotation	0005622 // intracellular // inferred from electronic annotation	---	ARHGAP11A	Rho GTPase activating protein 11A	Gga.4825	---	423289	0.752906	182.186	199	2	brown
Gga.13504.1.S1_at	0009186 // deoxyribonucleoside diphosphate metabolic process // inferred from electronic annotation /// 0055114 // oxidation reduction // inferred from electronic annotation	---	0004748 // ribonucleoside-diphosphate reductase activity // inferred from electronic annotation /// 0016491 // oxidoreductase activity // inferred from electronic annotation /// 0046914 // transition metal ion binding // inferred from electronic annotation	RRM2	ribonucleotide reductase M2 polypeptide	Gga.13504	---	421936	0.636602	162.016	246	2	brown
Gga.4729.2.S1_at	0006412 // translation // inferred from electronic annotation	0005622 // intracellular // inferred from electronic annotation /// 0005840 // ribosome // inferred from electronic annotation	0003735 // structural constituent of ribosome // inferred from electronic annotation	RPL18A	Ribosomal protein L18a	Gga.4729	---	417823	1	289.625	8	2	brown
Gga.12459.1.S1_at	---	0005622 // intracellular // inferred from electronic annotation	0000166 // nucleotide binding // inferred from electronic annotation /// 0003676 // nucleic acid binding // inferred from electronic annotation	RBM17	RNA binding motif protein 17	Gga.12459	ENSGALG00000006332	418248	1	285.778	9	2	brown
Gga.8082.1.S1_at	---	0005634 // nucleus // inferred from electronic annotation /// 0005737 // cytoplasm // inferred from electronic annotation	0000166 // nucleotide binding // inferred from electronic annotation /// 0003676 // nucleic acid binding // inferred from electronic annotation /// 0003723 // RNA binding // inferred from electronic annotation	RBM45	RNA binding motif protein 45	Gga.22119	---	424132	0	27	1	2	brown
Gga.12207.1.S1_s_at	---	---	0005488 // binding // inferred from electronic annotation	RTTN	rotatin	Gga.12207	ENSGALG00000013745	421023	0.893797	195.224	156	2	brown
Gga.1994.1.S1_at	---	---	---	STIL	SCL/TAL1 interrupting locus	Gga.1994	---	424621	0.753393	176.156	218	2	brown
Gga.11702.1.S1_at	---	---	0005488 // binding // inferred from electronic annotation	SDAD1	SDA1 domain containing 1	Gga.11702	ENSGALG00000011543	422642	0	60	1	2	brown
GgaAffx.24823.1.S1_s_at	---	---	---	SEC14L1	SEC14-like 1 (S. cerevisiae)	Gga.18975	ENSGALG00000001684	417350	0	1	1	2	brown
GgaAffx.11645.1.S1_at	0007049 // cell cycle // inferred from electronic annotation	0031105 // septin complex // inferred from electronic annotation	0000166 // nucleotide binding // inferred from electronic annotation /// 0005515 // protein binding // inferred from electronic annotation /// 0005525 // GTP binding // inferred from electronic annotation	2012-09-06	septin 6	Gga.21276	ENSGALG00000008633	422369	0	306	1	2	brown
GgaAffx.26213.1.S1_at	---	---	---	SHCBP1	SHC SH2-domain binding protein 1	Gga.23097	ENSGALG00000004444	415751	0.90385	221.163	98	2	brown
GgaAffx.7174.1.S1_at	0045132 // meiotic chromosome segregation // inferred from electronic annotation	0000775 // chromosome, centromeric region // inferred from electronic annotation /// 0005634 // nucleus // inferred from electronic annotation	---	SGOL1	shugoshin-like 1 (S. pombe)	Gga.30739	ENSGALG00000011281	420650	0.568483	154.389	262	2	brown
GgaAffx.12588.1.S1_at	0006468 // protein phosphorylation // inferred from electronic annotation	---	0000166 // nucleotide binding // inferred from electronic annotation /// 0004672 // protein kinase activity // inferred from electronic annotation /// 0004674 // protein serine/threonine kinase activity // inferred from electronic annotation /// 0005524 // ATP binding // inferred from electronic annotation	LOC426385	similar to BC027088 protein	Gga.22177	---	426385	0.988843	213.008	131	2	brown
Gga.7164.1.S1_at	0006260 // DNA replication // inferred from electronic annotation	---	0003677 // DNA binding // inferred from electronic annotation /// 0005524 // ATP binding // inferred from electronic annotation	LOC421110	similar to DNA replication initiator protein	Gga.7164	---	421110	0.949633	201.62	163	2	brown
Gga.4629.1.S1_at	---	---	---	LOC768360	similar to forkhead box M1	---	ENSGALG00000019005	768360	0.913095	195.782	174	2	brown
GgaAffx.10777.1.S1_at	---	---	---	LOC418747	similar to Guanine nucleotide exchange factor DBS (DBLs big sister) (MCF2 transforming sequence-like protein)	Gga.13252	---	418747	0	182	1	2	brown
Gga.2547.1.S1_at	---	---	---	LOC771567	Similar to MGC83953 protein	Gga.2547	---	771567	1	266.545	22	2	brown
Gga.2364.1.S1_s_at	---	---	---	LOC423793	similar to M-phase phosphoprotein 1	Gga.24014	ENSGALG00000006470	423793	0.667801	165.819	238	2	brown
GgaAffx.6413.1.S1_s_at	0006468 // protein phosphorylation // inferred from electronic annotation	---	0004674 // protein serine/threonine kinase activity // inferred from electronic annotation /// 0004713 // protein tyrosine kinase activity // inferred from electronic annotation /// 0005515 // protein binding // inferred from electronic annotation /// 0005524 // ATP binding // inferred from electronic annotation	LOC422497	similar to Polo-like kinase 4 (Drosophila)	Gga.26946	ENSGALG00000010195	422497	0.713629	171.594	229	2	brown
Gga.14666.1.S1_at	---	---	---	LOC419186	similar to potassium voltage-gated channel delayed-rectifier protein S1; delayed-rectifier K+ channel alpha subunit 1; voltage-gated potassium channel protein Kv9.1	Gga.14666	---	419186	0	306	1	2	brown
Gga.19339.1.S1_at	---	---	---	LOC419841	similar to RIKEN cDNA 2700049P18	Gga.19339	---	419841	0.787723	180.038	211	2	brown
Gga.6001.2.S1_a_at	---	---	---	LOC416283	similar to RIKEN cDNA 3010026O09	Gga.6001	ENSGALG00000005890	416283	0.976053	209.271	140	2	brown
Gga.11225.1.S1_s_at	---	---	---	LOC419003	similar to RIKEN cDNA 5830418K08 gene	Gga.39745	ENSGALG00000017221	419003	0.973535	214.67	100	2	brown
Gga.16436.1.S1_at	---	---	---	LOC424593	similar to selenoprotein Pb	Gga.43105	---	424593	0	1	1	2	brown
GgaAffx.11787.1.S1_at	0006350 // transcription // inferred from electronic annotation /// 0006355 // regulation of transcription, DNA-dependent // inferred from electronic annotation /// 0045449 // regulation of transcription // inferred from electronic annotation	0005634 // nucleus // inferred from electronic annotation	0003677 // DNA binding // inferred from electronic annotation /// 0003700 // sequence-specific DNA binding transcription factor activity // inferred from electronic annotation /// 0043565 // sequence-specific DNA binding // inferred from electronic annotation	LOC431059	similar to SRF-related protein	Gga.4344	---	431059	1	284	10	2	brown
Gga.5196.1.S1_at	---	---	---	SAP30	Sin3A-associated protein, 30kDa	Gga.5196	ENSGALG00000010750	422562	1	260.6	25	2	brown
Gga.5808.2.S1_a_at	---	---	---	SSNA1	Sjogren's syndrome nuclear autoantigen 1	Gga.5808	---	420480	0.666667	89.6667	3	2	brown
Gga.13424.1.S1_at	---	---	---	SCLT1	sodium channel and clathrin linker 1	Gga.13424	---	422486	1	269.25	12	2	brown
Gga.14445.1.S1_s_at	---	---	---	SLC1A6	solute carrier family 1 (high affinity aspartate/glutamate transporter), member 6	Gga.14445	---	420057	0.333333	203	3	2	brown
GgaAffx.24870.1.S1_s_at	0006810 // transport // inferred from electronic annotation /// 0015882 // L-ascorbic acid transport // inferred from direct assay /// 0015882 // L-ascorbic acid transport // inferred from electronic annotation /// 0048741 // skeletal muscle fiber development // traceable author statement /// 0055085 // transmembrane transport // inferred from electronic annotation /// 0070904 // transepithelial …	0005886 // plasma membrane // inferred from electronic annotation /// 0016020 // membrane // inferred from electronic annotation /// 0016323 // basolateral plasma membrane // inferred from electronic annotation /// 0016324 // apical plasma membrane // inferred from direct assay /// 0016324 // apical plasma membrane // inferred from electronic annotation /// 0043292 // contractile fiber // inferre…	0005215 // transporter activity // inferred from electronic annotation /// 0008520 // L-ascorbate:sodium symporter activity // inferred from electronic annotation /// 0015229 // L-ascorbic acid transporter activity // inferred from electronic annotation /// 0070890 // sodium-dependent L-ascorbate transmembrane transporter activity // inferred from direct assay /// 0070890 // sodium-dependent L-as…	SLC23A2	solute carrier family 23 (nucleobase transporters), member 2	Gga.7071	ENSGALG00000000195	419520	0	1	1	2	brown
Gga.12129.1.S1_at	0055085 // transmembrane transport // inferred from electronic annotation	0005743 // mitochondrial inner membrane // inferred from electronic annotation /// 0016020 // membrane // inferred from electronic annotation	0005488 // binding // inferred from electronic annotation	SLC25A21	solute carrier family 25 (mitochondrial oxodicarboxylate carrier), member 21	Gga.12129	ENSGALG00000010117	423330	1	253.026	39	2	brown
Gga.15348.1.S1_s_at	0007049 // cell cycle // inferred from electronic annotation /// 0007099 // centriole replication // inferred from electronic annotation /// 0051298 // centrosome duplication // inferred from electronic annotation	0005737 // cytoplasm // inferred from electronic annotation /// 0005813 // centrosome // inferred from electronic annotation /// 0005814 // centriole // inferred from electronic annotation /// 0005815 // microtubule organizing center // inferred from electronic annotation /// 0005856 // cytoskeleton // inferred from electronic annotation	---	SASS6	spindle assembly 6 homolog (C. elegans)	Gga.15348	ENSGALG00000005302	424471	0.907567	197.593	145	2	brown
GgaAffx.11747.1.S1_at	---	0005634 // nucleus // inferred from electronic annotation /// 0005737 // cytoplasm // inferred from electronic annotation /// 0030529 // ribonucleoprotein complex // inferred from electronic annotation	0003729 // mRNA binding // inferred from electronic annotation	SLBP	stem-loop (histone) binding protein	Gga.21414	ENSGALG00000015712	422902	0.909808	194.211	180	2	brown
Gga.4066.1.S1_at	0007049 // cell cycle // inferred from electronic annotation /// 0007067 // mitosis // inferred from electronic annotation /// 0030261 // chromosome condensation // inferred from electronic annotation /// 0051276 // chromosome organization // inferred from electronic annotation /// 0051301 // cell division // inferred from electronic annotation	0005634 // nucleus // inferred from electronic annotation /// 0005694 // chromosome // inferred from electronic annotation /// 0005737 // cytoplasm // inferred from electronic annotation	0000166 // nucleotide binding // inferred from electronic annotation /// 0005515 // protein binding // inferred from electronic annotation /// 0005524 // ATP binding // inferred from electronic annotation	SMC2	structural maintenance of chromosomes 2	Gga.4066	ENSGALG00000015691	396156	0.684971	169.132	234	2	brown
Gga.3200.1.S1_s_at	0007076 // mitotic chromosome condensation // inferred from electronic annotation /// 0051276 // chromosome organization // inferred from electronic annotation	0000796 // condensin complex // inferred from electronic annotation /// 0005694 // chromosome // inferred from electronic annotation	0005515 // protein binding // inferred from electronic annotation /// 0005524 // ATP binding // inferred from electronic annotation /// 0046982 // protein heterodimerization activity // inferred from electronic annotation	SMC4	structural maintenance of chromosomes 4	Gga.42117	ENSGALG00000009553	395189	0.744813	175.171	222	2	brown
GgaAffx.7278.1.S1_at	0006412 // translation // inferred from electronic annotation /// 0016568 // chromatin modification // inferred from electronic annotation	0005622 // intracellular // inferred from electronic annotation /// 0005634 // nucleus // inferred from electronic annotation /// 0005840 // ribosome // inferred from electronic annotation /// 0030529 // ribonucleoprotein complex // inferred from electronic annotation	0003735 // structural constituent of ribosome // inferred from electronic annotation /// 0004386 // helicase activity // inferred from electronic annotation /// 0005515 // protein binding // inferred from electronic annotation /// 0005524 // ATP binding // inferred from electronic annotation /// 0016818 // hydrolase activity, acting on acid anhydrides, in phosphorus-containing anhydrides // infer…	SMARCAL1	SWI/SNF related, matrix associated, actin dependent regulator of chromatin, subfamily a-like 1	Gga.28126	ENSGALG00000011475	396031	1	229.861	72	2	brown
GgaAffx.8097.1.S1_at	---	---	---	SYCP3	synaptonemal complex protein 3	Gga.39852	ENSGALG00000012766	418097	0	306	1	2	brown
Gga.3136.1.S1_at	0007275 // multicellular organismal development // inferred from electronic annotation /// 0030154 // cell differentiation // inferred from electronic annotation	0016020 // membrane // inferred from electronic annotation /// 0016021 // integral to membrane // inferred from electronic annotation	0008092 // cytoskeletal protein binding // inferred from electronic annotation	SDC3	syndecan 3	Gga.3136	ENSGALG00000000569	396343	0	3	1	2	brown
Gga.8451.1.S2_a_at	0007004 // telomere maintenance via telomerase // inferred from electronic annotation /// 0045449 // regulation of transcription // inferred from electronic annotation	0000781 // chromosome, telomeric region // inferred from electronic annotation /// 0000783 // nuclear telomere cap complex // inferred from electronic annotation /// 0000784 // nuclear chromosome, telomeric region // inferred from electronic annotation /// 0005634 // nucleus // inferred from electronic annotation	0003677 // DNA binding // inferred from electronic annotation /// 0005515 // protein binding // inferred from electronic annotation /// 0042162 // telomeric DNA binding // inferred from electronic annotation	TERF1	telomeric repeat binding factor (NIMA-interacting) 1	Gga.8451	ENSGALG00000015633	378896	0.654426	164.353	241	2	brown
GgaAffx.12989.1.S1_at	---	---	0003723 // RNA binding // inferred from electronic annotation /// 0005488 // binding // inferred from electronic annotation	TTC14	tetratricopeptide repeat domain 14	Gga.9821	ENSGALG00000008889	424970	1	97	2	2	brown
Gga.421.2.S1_a_at	0006260 // DNA replication // inferred from electronic annotation	0005737 // cytoplasm // inferred from electronic annotation	0000166 // nucleotide binding // inferred from electronic annotation /// 0004797 // thymidine kinase activity // inferred from electronic annotation /// 0005524 // ATP binding // inferred from electronic annotation /// 0008270 // zinc ion binding // inferred from sequence or structural similarity /// 0016301 // kinase activity // inferred from electronic annotation /// 0016740 // transferase acti…	TK1	thymidine kinase 1, soluble	Gga.421	---	395719	0.736704	173.861	209	2	brown
Gga.12234.1.S1_at	0006231 // dTMP biosynthetic process // inferred from electronic annotation	---	0004799 // thymidylate synthase activity // inferred from electronic annotation	TYMS	thymidylate synthetase	Gga.12234	ENSGALG00000014897	421060	1	227.606	94	2	brown
Gga.3743.1.S1_at	---	---	0000166 // nucleotide binding // inferred from electronic annotation /// 0005524 // ATP binding // inferred from electronic annotation /// 0017111 // nucleoside-triphosphatase activity // inferred from electronic annotation	TRIP13	thyroid hormone receptor interactor 13	Gga.3743	ENSGALG00000012508	420798	0.803969	182.137	205	2	brown
Gga.2010.2.S1_a_at	0006259 // DNA metabolic process // inferred from electronic annotation /// 0006265 // DNA topological change // inferred from electronic annotation /// 0006266 // DNA ligation // inferred from sequence or structural similarity /// 0006355 // regulation of transcription, DNA-dependent // inferred from electronic annotation /// 0006974 // response to DNA damage stimulus // inferred from sequence o…	0005634 // nucleus // inferred from electronic annotation /// 0005634 // nucleus // inferred from sequence or structural similarity /// 0005654 // nucleoplasm // inferred from sequence or structural similarity /// 0005654 // nucleoplasm // inferred from electronic annotation /// 0005694 // chromosome // inferred from electronic annotation /// 0009330 // DNA topoisomerase complex (ATP-hydrolyzing)…	0000166 // nucleotide binding // inferred from electronic annotation /// 0003677 // DNA binding // inferred from sequence or structural similarity /// 0003677 // DNA binding // inferred from electronic annotation /// 0003700 // sequence-specific DNA binding transcription factor activity // inferred from electronic annotation /// 0003916 // DNA topoisomerase activity // inferred from electronic an…	TOP2A	topoisomerase (DNA) II alpha 170kDa	Gga.2010	ENSGALG00000003922	395570	0.861457	188.908	185	2	brown
Gga.5141.1.S1_s_at	---	---	---	TPX2	TPX2, microtubule-associated, homolog (Xenopus laevis)	Gga.5141	ENSGALG00000006267	395081	0.65401	164.154	240	2	brown
Gga.3952.1.S1_at	0006355 // regulation of transcription, DNA-dependent // inferred from electronic annotation	0005667 // transcription factor complex // inferred from electronic annotation	0003700 // sequence-specific DNA binding transcription factor activity // inferred from electronic annotation	TFDP1	transcription factor Dp-1	Gga.39269	---	418739	0.904968	204.98	99	2	brown
GgaAffx.1795.1.S1_at	0006355 // regulation of transcription, DNA-dependent // inferred from electronic annotation	0005667 // transcription factor complex // inferred from electronic annotation	0003700 // sequence-specific DNA binding transcription factor activity // inferred from electronic annotation	TFDP2	transcription factor Dp-2 (E2F dimerization partner 2)	Gga.28595	ENSGALG00000002753	424780	0.998718	249.3	40	2	brown
GgaAffx.24633.1.S1_at	---	---	0003677 // DNA binding // inferred from electronic annotation /// 0004386 // helicase activity // inferred from electronic annotation /// 0005524 // ATP binding // inferred from electronic annotation /// 0008270 // zinc ion binding // inferred from electronic annotation	TTF2	transcription termination factor, RNA polymerase II	Gga.36530	ENSGALG00000015249	418376	0.963977	211.687	134	2	brown
Gga.2551.2.S1_a_at	0006810 // transport // inferred from electronic annotation /// 0006811 // ion transport // inferred from electronic annotation /// 0006826 // iron ion transport // inferred from electronic annotation /// 0006879 // cellular iron ion homeostasis // inferred from electronic annotation /// 0006953 // acute-phase response // inferred from expression pattern /// 0032496 // response to lipopolysacchar…	0005576 // extracellular region // inferred from electronic annotation /// 0005615 // extracellular space // inferred from direct assay /// 0031012 // extracellular matrix // inferred from direct assay	0008199 // ferric iron binding // inferred from electronic annotation /// 0046872 // metal ion binding // inferred from electronic annotation	TF	transferrin	Gga.47699	ENSGALG00000006453	396241	0	306	1	2	brown
Gga.9887.1.S1_s_at	0000226 // microtubule cytoskeleton organization // inferred from electronic annotation /// 0006950 // response to stress // inferred from electronic annotation /// 0008283 // cell proliferation // inferred from electronic annotation /// 0021987 // cerebral cortex development // inferred from electronic annotation /// 0022008 // neurogenesis // inferred from electronic annotation /// 0022027 // i…	0005737 // cytoplasm // inferred from electronic annotation	0019904 // protein domain specific binding // inferred from electronic annotation	TACC3	transforming, acidic coiled-coil containing protein 3	Gga.9887	ENSGALG00000015709	422899	0.806678	182.694	206	2	brown
GgaAffx.3314.1.S1_s_at	---	---	0003824 // catalytic activity // inferred from electronic annotation	TKT	transketolase (Wernicke-Korsakoff syndrome)	Gga.21333	ENSGALG00000005309	415991	1	288.8	5	2	brown
Gga.16174.1.S1_at	---	---	---	TMCC2	transmembrane and coiled-coil domain family 2	Gga.16174	---	419827	0	306	1	2	brown
GgaAffx.23312.2.S1_s_at	---	---	---	TMEM48	transmembrane protein 48	Gga.39354	ENSGALG00000010735	772284	0.806855	183.163	196	2	brown
Gga.9240.1.S1_at	0008033 // tRNA processing // inferred from electronic annotation /// 0032259 // methylation // inferred from electronic annotation	---	0003676 // nucleic acid binding // inferred from electronic annotation /// 0008168 // methyltransferase activity // inferred from electronic annotation /// 0016740 // transferase activity // inferred from electronic annotation	TRMT11	tRNA methyltransferase 11 homolog (S. cerevisiae)	Gga.9240	ENSGALG00000014831	378793	0	274	1	2	brown
GgaAffx.10107.1.S1_at	0006468 // protein phosphorylation // inferred from electronic annotation	---	0004674 // protein serine/threonine kinase activity // inferred from electronic annotation /// 0005488 // binding // inferred from electronic annotation /// 0005524 // ATP binding // inferred from electronic annotation	TTK	TTK protein kinase	Gga.30337	ENSGALG00000015874	421849	0.688161	170.065	231	2	brown
Gga.10343.1.S1_a_at	---	---	0005509 // calcium ion binding // inferred from electronic annotation	TPPP	tubulin polymerization promoting protein	Gga.10343	ENSGALG00000012515	420800	0	1	1	2	brown
Gga.4943.1.S1_at	0007165 // signal transduction // inferred from electronic annotation	---	0004872 // receptor activity // inferred from electronic annotation /// 0005515 // protein binding // inferred from electronic annotation	TNFRSF21	tumor necrosis factor receptor superfamily, member 21	Gga.4943	---	422062	0	306	1	2	brown
Gga.12475.1.S1_at	---	---	---	TTYH3	Tweety homolog 3 (Drosophila)	Gga.35139	---	416470	0.333333	3	3	2	brown
Gga.17148.2.A1_at	0006464 // protein modification process // inferred from electronic annotation	0005622 // intracellular // inferred from electronic annotation	0016881 // acid-amino acid ligase activity // inferred from electronic annotation	UBE3A	Ubiquitin protein ligase E3A (human papilloma virus E6-associated protein, Angelman syndrome)	Gga.17148	---	418686	0	1	1	2	brown
GgaAffx.6936.1.S1_s_at	0006282 // regulation of DNA repair // inferred from electronic annotation /// 0006511 // ubiquitin-dependent protein catabolic process // inferred from electronic annotation /// 0009411 // response to UV // inferred from electronic annotation /// 0016579 // protein deubiquitination // inferred from electronic annotation	0005634 // nucleus // inferred from electronic annotation	0004221 // ubiquitin thiolesterase activity // inferred from electronic annotation /// 0004843 // ubiquitin-specific protease activity // inferred from electronic annotation /// 0005515 // protein binding // inferred from electronic annotation /// 0008233 // peptidase activity // inferred from electronic annotation /// 0008234 // cysteine-type peptidase activity // inferred from electronic annota…	USP1	ubiquitin specific peptidase 1	Gga.22540	ENSGALG00000010957	424685	0.859597	203.125	104	2	brown
Gga.11932.1.S1_at	---	---	0005515 // protein binding // inferred from electronic annotation /// 0008270 // zinc ion binding // inferred from electronic annotation	UHRF1	ubiquitin-like, containing PHD and RING finger domains, 1	Gga.11932	ENSGALG00000004132	420154	0.85382	187.462	195	2	brown
Gga.4682.1.S2_at	0006281 // DNA repair // inferred from electronic annotation /// 0006284 // base-excision repair // inferred from electronic annotation /// 0006974 // response to DNA damage stimulus // inferred from electronic annotation /// 0008152 // metabolic process // inferred from electronic annotation	0005737 // cytoplasm // inferred from electronic annotation	0004844 // uracil DNA N-glycosylase activity // inferred from electronic annotation /// 0016787 // hydrolase activity // inferred from electronic annotation /// 0016798 // hydrolase activity, acting on glycosyl bonds // inferred from electronic annotation /// 0016799 // hydrolase activity, hydrolyzing N-glycosyl compounds // inferred from electronic annotation	UNG	uracil-DNA glycosylase	Gga.42288	ENSGALG00000021285	374010	0.981347	213.016	129	2	brown
Gga.11797.1.S1_s_at	0006468 // protein phosphorylation // inferred from electronic annotation /// 0046777 // protein autophosphorylation // inferred from electronic annotation	0005634 // nucleus // inferred from electronic annotation /// 0005730 // nucleolus // inferred from electronic annotation /// 0005737 // cytoplasm // inferred from electronic annotation /// 0043231 // intracellular membrane-bounded organelle // inferred from electronic annotation	0000166 // nucleotide binding // inferred from electronic annotation /// 0004672 // protein kinase activity // inferred from electronic annotation /// 0004674 // protein serine/threonine kinase activity // inferred from electronic annotation /// 0005515 // protein binding // inferred from electronic annotation /// 0005524 // ATP binding // inferred from electronic annotation	VRK1	vaccinia related kinase 1	Gga.11797	ENSGALG00000011116	423443	0.897401	223.07	86	2	brown
GgaAffx.21435.1.S1_x_at	---	---	---	WDR12	WD repeat domain 12	Gga.12599	ENSGALG00000008470	424089	0	291	1	2	brown
GgaAffx.7121.1.S1_s_at	---	---	---	WDR51B	WD repeat domain 51B	Gga.2874	ENSGALG00000011215	417889	0	199	1	2	brown
Gga.5890.1.S1_at	---	---	---	WDR77	WD repeat domain 77	Gga.5890	ENSGALG00000001438	419865	0.909408	222.5	42	2	brown
Gga.9320.1.S1_at	0006468 // protein phosphorylation // inferred from electronic annotation /// 0007067 // mitosis // inferred from electronic annotation	0005634 // nucleus // inferred from electronic annotation	0000166 // nucleotide binding // inferred from electronic annotation /// 0000287 // magnesium ion binding // inferred from electronic annotation /// 0004672 // protein kinase activity // inferred from electronic annotation /// 0004674 // protein serine/threonine kinase activity // inferred from electronic annotation /// 0004715 // non-membrane spanning protein tyrosine kinase activity // inferred…	WEE1	WEE1 homolog (S. pombe)	Gga.9320	ENSGALG00000005769	423045	0.992257	219.619	113	2	brown
Gga.3214.1.S1_at	0006303 // double-strand break repair via nonhomologous end joining // inferred from electronic annotation	0005634 // nucleus // inferred from electronic annotation	0003677 // DNA binding // inferred from electronic annotation /// 0004003 // ATP-dependent DNA helicase activity // inferred from electronic annotation /// 0005488 // binding // inferred from electronic annotation	XRCC5	X-ray repair complementing defective repair in Chinese hamster cells 5 (double-strand-break rejoining; Ku autoantigen, 80kDa)	Gga.34808	---	424222	1	249.111	18	2	brown
GgaAffx.9588.1.S1_s_at	---	0005622 // intracellular // inferred from electronic annotation	0003676 // nucleic acid binding // inferred from electronic annotation /// 0005515 // protein binding // inferred from electronic annotation /// 0008270 // zinc ion binding // inferred from electronic annotation	ZBTB20	zinc finger and BTB domain containing 20	---	ENSGALG00000015094	418349	0.809524	52.4286	7	2	brown
GgaAffx.9588.1.S1_at	---	0005622 // intracellular // inferred from electronic annotation	0003676 // nucleic acid binding // inferred from electronic annotation /// 0005515 // protein binding // inferred from electronic annotation /// 0008270 // zinc ion binding // inferred from electronic annotation	ZBTB20	zinc finger and BTB domain containing 20	---	ENSGALG00000015094	418349	1	9.5	6	2	brown
Gga.15295.1.S1_at	---	---	0008270 // zinc ion binding // inferred from electronic annotation	ZMYM2	zinc finger, MYM-type 2	Gga.15295	ENSGALG00000017139	418954	0.495727	126.63	27	2	brown
Gga.18031.1.S1_at	---	---	---	---	---	Gga.18031	---	---	0	1	1	15	cyan
Gga.10865.1.S1_at	---	---	---	---	---	Gga.11384	---	---	0	1	1	15	cyan
Gga.5962.1.S1_at	0030240 // skeletal muscle thin filament assembly // inferred from sequence or structural similarity /// 0048741 // skeletal muscle fiber development // inferred from sequence or structural similarity	0001725 // stress fiber // inferred from sequence or structural similarity /// 0005737 // cytoplasm // inferred from electronic annotation /// 0005856 // cytoskeleton // inferred from electronic annotation /// 0005865 // striated muscle thin filament // inferred from sequence or structural similarity /// 0005884 // actin filament // inferred from sequence or structural similarity	0000166 // nucleotide binding // inferred from electronic annotation /// 0005515 // protein binding // inferred from electronic annotation /// 0005524 // ATP binding // inferred from electronic annotation	ACTA1	actin, alpha 1, skeletal muscle	Gga.45736	ENSGALG00000011086	421534	0.3	3.6	5	15	cyan
Gga.4870.3.S1_a_at	0030240 // skeletal muscle thin filament assembly // inferred from sequence or structural similarity /// 0048741 // skeletal muscle fiber development // inferred from sequence or structural similarity	0001725 // stress fiber // inferred from sequence or structural similarity /// 0005737 // cytoplasm // inferred from electronic annotation /// 0005856 // cytoskeleton // inferred from electronic annotation /// 0005865 // striated muscle thin filament // inferred from sequence or structural similarity /// 0005884 // actin filament // inferred from sequence or structural similarity	0000166 // nucleotide binding // inferred from electronic annotation /// 0005515 // protein binding // inferred from electronic annotation /// 0005524 // ATP binding // inferred from electronic annotation	ACTC1	actin, alpha, cardiac muscle 1	Gga.44599	ENSGALG00000009844	423298	1	6.5	2	15	cyan
Gga.4843.2.S1_a_at	0006936 // muscle contraction // inferred from electronic annotation /// 0030035 // microspike assembly // inferred from direct assay /// 0030035 // microspike assembly // inferred from electronic annotation /// 0048041 // focal adhesion assembly // inferred from electronic annotation /// 0051289 // protein homotetramerization // inferred from electronic annotation	0005730 // nucleolus // inferred from electronic annotation /// 0005925 // focal adhesion // inferred from electronic annotation /// 0015629 // actin cytoskeleton // inferred from electronic annotation /// 0030018 // Z disc // inferred from electronic annotation /// 0030175 // filopodium // inferred from direct assay /// 0030175 // filopodium // inferred from electronic annotation	0003779 // actin binding // inferred from electronic annotation /// 0005509 // calcium ion binding // inferred from electronic annotation /// 0005515 // protein binding // inferred from physical interaction /// 0005515 // protein binding // inferred from electronic annotation /// 0030374 // ligand-dependent nuclear receptor transcription coactivator activity // inferred from electronic annotation…	ACTN2	actinin, alpha 2	Gga.4843	ENSGALG00000014463	396263	0	1	1	15	cyan
Gga.877.1.S1_at	0006200 // ATP catabolic process // inferred from sequence or structural similarity /// 0006754 // ATP biosynthetic process // inferred from electronic annotation /// 0006810 // transport // inferred from electronic annotation /// 0006811 // ion transport // inferred from electronic annotation /// 0006812 // cation transport // inferred from electronic annotation /// 0006816 // calcium ion transp…	0005783 // endoplasmic reticulum // inferred from sequence or structural similarity /// 0005783 // endoplasmic reticulum // inferred from electronic annotation /// 0005789 // endoplasmic reticulum membrane // inferred from sequence or structural similarity /// 0005789 // endoplasmic reticulum membrane // inferred from electronic annotation /// 0005793 // ER-Golgi intermediate compartment // infer…	0000166 // nucleotide binding // inferred from electronic annotation /// 0003824 // catalytic activity // inferred from electronic annotation /// 0005388 // calcium-transporting ATPase activity // inferred from sequence or structural similarity /// 0005388 // calcium-transporting ATPase activity // inferred from electronic annotation /// 0005509 // calcium ion binding // inferred from sequence or…	ATP2A1	ATPase, Ca++ transporting, cardiac muscle, fast twitch 1	Gga.877	---	396528	0	1	1	15	cyan
Gga.4308.1.S1_at	---	0005737 // cytoplasm // inferred from electronic annotation	0000166 // nucleotide binding // inferred from electronic annotation /// 0003824 // catalytic activity // inferred from electronic annotation /// 0004111 // creatine kinase activity // inferred from electronic annotation /// 0005524 // ATP binding // inferred from electronic annotation /// 0016301 // kinase activity // inferred from electronic annotation /// 0016740 // transferase activity // inf…	CKM	creatine kinase, muscle	Gga.4308	---	396507	0	1	1	15	cyan
Gga.4216.1.S1_at	0006936 // muscle contraction // inferred from electronic annotation	---	---	MYOM2	myomesin (M-protein) 2, 165kDa	Gga.4216	ENSGALG00000016342	396034	0	2	1	15	cyan
Gga.4217.1.S1_a_at	---	0005737 // cytoplasm // inferred from electronic annotation /// 0016459 // myosin complex // inferred from electronic annotation /// 0030016 // myofibril // inferred from electronic annotation /// 0032982 // myosin filament // inferred from electronic annotation	0000166 // nucleotide binding // inferred from electronic annotation /// 0003774 // motor activity // inferred from electronic annotation /// 0003779 // actin binding // inferred from electronic annotation /// 0005516 // calmodulin binding // inferred from electronic annotation /// 0005524 // ATP binding // inferred from electronic annotation	MYH1 /// MYH2 /// MYH3	myosin, heavy chain 1, skeletal muscle, adult /// myosin, heavy chain 2, skeletal muscle, adult /// myosin, heavy chain 3, skeletal muscle, embryonic	Gga.29906	ENSGALG00000023800 /// ENSGALG00000023832	374069 /// 417309 /// 417310	0.333333	4.66667	3	15	cyan
Gga.4217.5.S1_at	---	0005737 // cytoplasm // inferred from electronic annotation /// 0016459 // myosin complex // inferred from electronic annotation /// 0030016 // myofibril // inferred from electronic annotation /// 0032982 // myosin filament // inferred from electronic annotation	0000166 // nucleotide binding // inferred from electronic annotation /// 0003774 // motor activity // inferred from electronic annotation /// 0003779 // actin binding // inferred from electronic annotation /// 0005516 // calmodulin binding // inferred from electronic annotation /// 0005524 // ATP binding // inferred from electronic annotation	MYH2	myosin, heavy chain 2, skeletal muscle, adult	Gga.27660	ENSGALG00000023800	374069	0	2	2	15	cyan
Gga.4835.1.S1_at	0006936 // muscle contraction // inferred from electronic annotation	0016459 // myosin complex // inferred from electronic annotation /// 0030016 // myofibril // inferred from electronic annotation	0003774 // motor activity // inferred from electronic annotation /// 0005509 // calcium ion binding // inferred from electronic annotation	MYL1	myosin, light chain 1, alkali; skeletal, fast	Gga.4835	ENSGALG00000002907	396470	0.25	3.5	8	15	cyan
Gga.13194.1.S1_at	---	0005739 // mitochondrion // inferred from electronic annotation /// 0016459 // myosin complex // inferred from electronic annotation	0003774 // motor activity // inferred from electronic annotation /// 0005509 // calcium ion binding // inferred from electronic annotation	MYL10	myosin, light chain 10, regulatory	Gga.13194	ENSGALG00000001793	417506	0.333333	3	3	15	cyan
Gga.841.1.S1_at	0030308 // negative regulation of cell growth // inferred from electronic annotation /// 0055010 // ventricular cardiac muscle tissue morphogenesis // inferred from electronic annotation	0005856 // cytoskeleton // inferred from electronic annotation /// 0015629 // actin cytoskeleton // inferred from electronic annotation /// 0016459 // myosin complex // inferred from electronic annotation	0003774 // motor activity // inferred from electronic annotation /// 0003785 // actin monomer binding // inferred from electronic annotation /// 0005509 // calcium ion binding // inferred from electronic annotation /// 0005515 // protein binding // inferred from electronic annotation	MYL2	myosin, light chain 2, regulatory, cardiac, slow	Gga.841	ENSGALG00000004582	416874	0	1	1	15	cyan
Gga.4198.2.S1_a_at	0002026 // regulation of the force of heart contraction // inferred from electronic annotation /// 0006942 // regulation of striated muscle contraction // inferred from electronic annotation /// 0055010 // ventricular cardiac muscle tissue morphogenesis // inferred from electronic annotation /// 0060048 // cardiac muscle contraction // inferred from electronic annotation	0016459 // myosin complex // inferred from electronic annotation /// 0031672 // A band // inferred from electronic annotation /// 0031674 // I band // inferred from electronic annotation	0003774 // motor activity // inferred from electronic annotation /// 0003785 // actin monomer binding // inferred from electronic annotation /// 0005509 // calcium ion binding // inferred from electronic annotation	MYL3	myosin, light chain 3, alkali; ventricular, skeletal, slow	Gga.4198	ENSGALG00000005448	396067	0	3	1	15	cyan
Gga.9462.1.S1_at	---	0005783 // endoplasmic reticulum // inferred from electronic annotation	---	MYOT	myotilin	Gga.9462	ENSGALG00000006125	416299	0	4	1	15	cyan
Gga.8362.1.S1_at	---	---	---	MYOZ2	myozenin 2	Gga.8362	ENSGALG00000011991	422682	0.333333	4	4	15	cyan
Gga.11384.2.S1_s_at	---	---	---	SMPX	small muscle protein, X-linked	Gga.44646	ENSGALG00000019157	771780	0	1	1	15	cyan
Gga.17467.1.S1_s_at	0001756 // somitogenesis // inferred from electronic annotation /// 0007507 // heart development // inferred from electronic annotation	---	0008307 // structural constituent of muscle // inferred from electronic annotation	TTN	titin	Gga.10533	ENSGALG00000009126	424126	0.5	4.5	4	15	cyan
Gga.4108.2.S1_a_at	0001701 // in utero embryonic development // inferred from electronic annotation /// 0009790 // embryo development // inferred from electronic annotation	0005737 // cytoplasm // inferred from electronic annotation /// 0005856 // cytoskeleton // inferred from electronic annotation /// 0030016 // myofibril // inferred from electronic annotation /// 0031941 // filamentous actin // inferred from electronic annotation	0003779 // actin binding // inferred from electronic annotation	TPM1	tropomyosin 1 (alpha)	Gga.4108	ENSGALG00000003521	396366	0	5	1	15	cyan
Gga.823.1.S1_at	0003009 // skeletal muscle contraction // inferred from electronic annotation	0005861 // troponin complex // inferred from electronic annotation	0003779 // actin binding // inferred from electronic annotation /// 0005509 // calcium ion binding // inferred from electronic annotation	TNNC2	troponin C type 2 (fast)	Gga.823	ENSGALG00000006835	396434	0.333333	4.25	4	15	cyan
Gga.6340.2.S1_a_at	---	---	---	TNNI1	troponin I type 1 (skeletal, slow)	Gga.47771	ENSGALG00000000313	421161	0	4	1	15	cyan
Gga.700.1.S1_at	0003009 // skeletal muscle contraction // inferred from electronic annotation /// 0045941 // positive regulation of transcription // inferred from electronic annotation	0005634 // nucleus // inferred from electronic annotation /// 0005861 // troponin complex // inferred from electronic annotation	0003779 // actin binding // inferred from electronic annotation /// 0005515 // protein binding // inferred from electronic annotation /// 0031014 // troponin T binding // inferred from electronic annotation	TNNI2	troponin I type 2 (skeletal, fast)	Gga.700	ENSGALG00000006591	396386	0.666667	5.33333	3	15	cyan
Gga.4984.1.S1_at	---	---	---	TNNT2	troponin T type 2 (cardiac)	Gga.4984	ENSGALG00000000302	396433	0	1	1	15	cyan
Gga.4090.6.S1_a_at	---	---	---	TNNT3	troponin T type 3 (skeletal, fast)	Gga.39779	ENSGALG00000006572	395761	0.666667	5	3	15	cyan
GgaAffx.23649.3.S1_s_at	---	---	---	---	---	Gga.16159	ENSGALG00000021665	---	0.993967	278.558	52	1	green
Gga.16297.1.S1_at	---	---	---	---	---	Gga.12408	---	---	0.575435	150.429	175	1	green
Gga.20051.1.S1_at	---	---	---	---	---	Gga.20051	---	---	1	409.5	4	1	green
GgaAffx.20241.1.S1_s_at	---	---	0003723 // RNA binding // inferred from electronic annotation /// 0016787 // hydrolase activity // inferred from electronic annotation /// 0030145 // manganese ion binding // inferred from electronic annotation	---	---	Gga.21007	ENSGALG00000000215	---	0.757802	186.474	114	1	green
Gga.13478.3.S1_a_at	---	---	---	---	---	Gga.13478	ENSGALG00000022871	---	0	289	1	1	green
GgaAffx.24360.1.S1_at	---	---	0005488 // binding // inferred from electronic annotation	---	---	---	ENSGALG00000014103	---	1	375	7	1	green
Gga.4627.1.S1_at	---	---	---	---	---	Gga.42644	---	---	0	439	1	1	green
Gga.13089.1.S1_at	---	---	---	---	---	Gga.13089	---	---	0	1	1	1	green
GgaAffx.20293.1.S1_s_at	---	---	---	---	---	Gga.38713	---	---	0.939394	229.739	88	1	green
GgaAffx.7512.1.S1_at	---	---	---	---	---	---	---	---	0	412	1	1	green
Gga.9893.1.S1_at	---	---	---	---	---	Gga.9893	---	---	1	297.808	26	1	green
GgaAffx.25283.1.S1_s_at	---	---	0003723 // RNA binding // inferred from electronic annotation /// 0016787 // hydrolase activity // inferred from electronic annotation /// 0030145 // manganese ion binding // inferred from electronic annotation	---	---	---	ENSGALG00000000215	---	0.676457	195.939	66	1	green
Gga.11278.1.S1_at	---	---	---	---	---	Gga.38083	---	---	0	385	1	1	green
Gga.12982.1.S1_at	---	---	---	---	---	Gga.12982	---	---	0.977638	281.481	54	1	green
GgaAffx.26602.1.S1_at	---	---	---	---	---	---	ENSGALG00000013809	---	0.974026	269	56	1	green
Gga.16077.1.S1_at	---	---	---	---	---	Gga.36188	---	---	1	323.5	2	1	green
GgaAffx.26393.1.S1_at	---	---	---	---	---	---	---	---	0	1	1	1	green
GgaAffx.21899.1.S1_at	---	---	---	---	---	---	---	---	0.892461	239.627	59	1	green
Gga.17667.1.S1_at	0005975 // carbohydrate metabolic process // inferred from electronic annotation /// 0006013 // mannose metabolic process // inferred from electronic annotation	---	0003824 // catalytic activity // inferred from electronic annotation /// 0004559 // alpha-mannosidase activity // inferred from electronic annotation /// 0008270 // zinc ion binding // inferred from electronic annotation /// 0030246 // carbohydrate binding // inferred from electronic annotation /// 0043169 // cation binding // inferred from electronic annotation	---	---	---	ENSGALG00000000255	---	0	2	2	1	green
Gga.4797.1.A1_at	---	---	---	---	---	Gga.11481	---	---	1	325.812	32	1	green
Gga.6481.1.S1_at	---	---	---	---	---	Gga.6481	---	---	0	194.5	2	1	green
GgaAffx.21372.1.S1_s_at	---	---	---	---	---	Gga.20173	---	---	0.944095	249.878	74	1	green
GgaAffx.155.1.S1_at	0005975 // carbohydrate metabolic process // inferred from electronic annotation /// 0006013 // mannose metabolic process // inferred from electronic annotation	---	0003824 // catalytic activity // inferred from electronic annotation /// 0004559 // alpha-mannosidase activity // inferred from electronic annotation /// 0008270 // zinc ion binding // inferred from electronic annotation /// 0030246 // carbohydrate binding // inferred from electronic annotation /// 0043169 // cation binding // inferred from electronic annotation	---	---	---	ENSGALG00000000255	---	0.333333	259	3	1	green
GgaAffx.21423.1.S1_at	---	---	---	---	---	---	ENSGALG00000005074	---	0	1	1	1	green
GgaAffx.9548.1.S1_at	---	---	---	---	---	---	ENSGALG00000023317	---	1	414.143	7	1	green
Gga.19301.1.S1_at	---	---	---	---	---	Gga.1107	---	---	1	425	4	1	green
Gga.19246.1.S1_s_at	---	---	---	---	---	---	---	---	0.442919	157.681	94	1	green
Gga.6160.1.S1_at	---	---	---	---	---	---	---	---	0	468	1	1	green
Gga.16113.1.S1_at	---	---	---	---	---	Gga.16113	---	---	0.966883	278.571	56	1	green
GgaAffx.25624.1.S1_at	0006810 // transport // inferred from electronic annotation	0005622 // intracellular // inferred from electronic annotation	---	---	---	Gga.13402	ENSGALG00000023806	---	0.972746	283.926	54	1	green
Gga.18701.1.S1_at	---	---	---	---	---	Gga.18701	---	---	0.986122	278.04	50	1	green
Gga.17075.1.S1_at	---	---	---	---	---	Gga.17075	---	---	1	342.636	22	1	green
GgaAffx.12414.1.S1_s_at	0008299 // isoprenoid biosynthetic process // inferred from electronic annotation /// 0015936 // coenzyme A metabolic process // inferred from electronic annotation /// 0055114 // oxidation reduction // inferred from electronic annotation	0005789 // endoplasmic reticulum membrane // inferred from electronic annotation /// 0016021 // integral to membrane // inferred from electronic annotation	0004420 // hydroxymethylglutaryl-CoA reductase (NADPH) activity // inferred from electronic annotation /// 0016491 // oxidoreductase activity // inferred from electronic annotation /// 0016616 // oxidoreductase activity, acting on the CH-OH group of donors, NAD or NADP as acceptor // inferred from electronic annotation /// 0050661 // NADP or NADPH binding // inferred from electronic annotation //…	HMGCR	3-hydroxy-3-methylglutaryl-Coenzyme A reductase	Gga.2785	ENSGALG00000014948	395145	0.953418	264.052	58	1	green
GgaAffx.5146.1.S1_s_at	0009117 // nucleotide metabolic process // inferred from electronic annotation	0005737 // cytoplasm // inferred from electronic annotation	0000166 // nucleotide binding // inferred from electronic annotation /// 0005515 // protein binding // inferred from electronic annotation /// 0008253 // 5'-nucleotidase activity // inferred from electronic annotation /// 0016787 // hydrolase activity // inferred from electronic annotation /// 0046872 // metal ion binding // inferred from electronic annotation	NT5C2	5'-nucleotidase, cytosolic II	Gga.22448	ENSGALG00000008179	423871	1	373.167	12	1	green
GgaAffx.25392.2.S1_s_at	0006000 // fructose metabolic process // inferred from electronic annotation /// 0006003 // fructose 2,6-bisphosphate metabolic process // inferred from electronic annotation /// 0008152 // metabolic process // inferred from electronic annotation	---	0000166 // nucleotide binding // inferred from electronic annotation /// 0003824 // catalytic activity // inferred from electronic annotation /// 0003873 // 6-phosphofructo-2-kinase activity // inferred from electronic annotation /// 0004331 // fructose-2,6-bisphosphate 2-phosphatase activity // inferred from electronic annotation /// 0005524 // ATP binding // inferred from electronic annotation …	PFKFB4	6-phosphofructo-2-kinase/fructose-2,6-biphosphatase 4	Gga.17198	ENSGALG00000002099	415906	0	463	1	1	green
GgaAffx.10672.1.S1_at	---	0005737 // cytoplasm // inferred from electronic annotation	0008171 // O-methyltransferase activity // inferred from electronic annotation	ASMTL	acetylserotonin O-methyltransferase-like	Gga.14188	ENSGALG00000016689	769097	1	387.125	8	1	green
GgaAffx.12601.1.S1_s_at	---	0005634 // nucleus // inferred from sequence or structural similarity /// 0005634 // nucleus // inferred from electronic annotation /// 0005737 // cytoplasm // inferred from sequence or structural similarity /// 0005737 // cytoplasm // inferred from electronic annotation /// 0016023 // cytoplasmic membrane-bounded vesicle // inferred from sequence or structural similarity	0005515 // protein binding // inferred from electronic annotation /// 0019212 // phosphatase inhibitor activity // inferred from sequence or structural similarity	ANP32E	acidic (leucine-rich) nuclear phosphoprotein 32 family, member E	Gga.22580	ENSGALG00000013464	426109	0.776318	188.041	122	1	green
GgaAffx.12773.1.S1_s_at	0051017 // actin filament bundle assembly // inferred from electronic annotation	0005737 // cytoplasm // inferred from electronic annotation /// 0005856 // cytoskeleton // inferred from electronic annotation /// 0030018 // Z disc // inferred from electronic annotation	0003779 // actin binding // inferred from electronic annotation /// 0005509 // calcium ion binding // inferred from electronic annotation /// 0005515 // protein binding // inferred from electronic annotation /// 0051015 // actin filament binding // inferred from electronic annotation	ACTN1	actinin, alpha 1	Gga.4993	ENSGALG00000009474	373918	1	325.233	30	1	green
GgaAffx.5725.1.S1_at	---	---	0005515 // protein binding // inferred from electronic annotation /// 0005524 // ATP binding // inferred from electronic annotation	ACTL6A	actin-like 6A	Gga.20841	ENSGALG00000009061	424975	0.366167	131.604	230	1	green
GgaAffx.23274.2.S1_s_at	0008152 // metabolic process // inferred from electronic annotation	0005739 // mitochondrion // inferred from electronic annotation	0003824 // catalytic activity // inferred from electronic annotation	ACSL1	acyl-CoA synthetase long-chain family member 1	Gga.18942	ENSGALG00000010628	422547	0	463	1	1	green
Gga.15365.1.S1_s_at	0006810 // transport // inferred from electronic annotation /// 0006886 // intracellular protein transport // inferred from electronic annotation /// 0016192 // vesicle-mediated transport // inferred from electronic annotation	0005739 // mitochondrion // inferred from electronic annotation /// 0005886 // plasma membrane // inferred from electronic annotation /// 0005905 // coated pit // inferred from electronic annotation /// 0016020 // membrane // inferred from electronic annotation /// 0030131 // clathrin adaptor complex // inferred from electronic annotation /// 0030132 // clathrin coat of coated pit // inferred fro…	0005515 // protein binding // inferred from electronic annotation /// 0008289 // lipid binding // inferred from electronic annotation	AP2M1	adaptor-related protein complex 2, mu 1 subunit	Gga.15365	ENSGALG00000008432	770246	0.534478	147.439	155	1	green
Gga.8864.1.S1_s_at	0006596 // polyamine biosynthetic process // inferred from electronic annotation /// 0006597 // spermine biosynthetic process // inferred from electronic annotation /// 0008295 // spermidine biosynthetic process // inferred from electronic annotation	---	0004014 // adenosylmethionine decarboxylase activity // inferred from electronic annotation /// 0016829 // lyase activity // inferred from electronic annotation /// 0016831 // carboxy-lyase activity // inferred from electronic annotation	AMD1	adenosylmethionine decarboxylase 1	Gga.8864	---	421755	1	321.154	26	1	green
GgaAffx.6349.1.S1_s_at	---	---	---	ARFIP1	ADP-ribosylation factor interacting protein 1 (arfaptin 1)	---	ENSGALG00000010105	770884	0	385	1	1	green
Gga.14450.1.S1_at	0007049 // cell cycle // inferred from electronic annotation /// 0007059 // chromosome segregation // inferred from electronic annotation /// 0007067 // mitosis // inferred from electronic annotation /// 0007264 // small GTPase mediated signal transduction // inferred from electronic annotation /// 0051301 // cell division // inferred from electronic annotation	0005622 // intracellular // inferred from electronic annotation /// 0005737 // cytoplasm // inferred from electronic annotation /// 0005764 // lysosome // inferred from electronic annotation /// 0005765 // lysosomal membrane // inferred from electronic annotation /// 0005768 // endosome // inferred from electronic annotation /// 0016020 // membrane // inferred from electronic annotation /// 00304…	0000166 // nucleotide binding // inferred from electronic annotation /// 0005525 // GTP binding // inferred from electronic annotation /// 0019003 // GDP binding // inferred from electronic annotation /// 0043014 // alpha-tubulin binding // inferred from electronic annotation /// 0048487 // beta-tubulin binding // inferred from electronic annotation	ARL8B	ADP-ribosylation factor-like 8B	Gga.35222	ENSGALG00000008314	416109	0.979757	289.59	39	1	green
Gga.9132.1.S1_s_at	0001942 // hair follicle development // inferred from electronic annotation /// 0006400 // tRNA modification // inferred from electronic annotation /// 0006412 // translation // inferred from electronic annotation /// 0006419 // alanyl-tRNA aminoacylation // inferred from electronic annotation /// 0006457 // protein folding // inferred from electronic annotation /// 0021680 // cerebellar Purkinje…	0005737 // cytoplasm // inferred from electronic annotation	0000166 // nucleotide binding // inferred from electronic annotation /// 0002161 // aminoacyl-tRNA editing activity // inferred from electronic annotation /// 0003676 // nucleic acid binding // inferred from electronic annotation /// 0004813 // alanine-tRNA ligase activity // inferred from electronic annotation /// 0005524 // ATP binding // inferred from electronic annotation /// 0016876 // ligas…	AARS	alanyl-tRNA synthetase	Gga.1138	ENSGALG00000001965	415668	0.893684	228.974	76	1	green
GgaAffx.22296.1.S1_s_at	0016577 // histone demethylation // inferred from electronic annotation /// 0045449 // regulation of transcription // inferred from electronic annotation /// 0055114 // oxidation reduction // inferred from electronic annotation	0005634 // nucleus // inferred from electronic annotation	0016491 // oxidoreductase activity // inferred from electronic annotation /// 0050660 // FAD or FADH2 binding // inferred from electronic annotation	AOF2	amine oxidase (flavin containing) domain 2	Gga.8775	ENSGALG00000000840	419571	0.90056	223.179	95	1	green
GgaAffx.23498.2.S1_s_at	---	---	---	ANKRD28	ankyrin repeat domain 28	Gga.15916	ENSGALG00000011226	420640	0	244	1	1	green
Gga.15677.1.S1_at	0006915 // apoptosis // inferred from electronic annotation /// 0006916 // anti-apoptosis // inferred from sequence or structural similarity /// 0008152 // metabolic process // inferred from electronic annotation	0005634 // nucleus // inferred from electronic annotation /// 0005737 // cytoplasm // inferred from electronic annotation	0005488 // binding // inferred from electronic annotation /// 0005515 // protein binding // inferred from electronic annotation /// 0008415 // acyltransferase activity // inferred from electronic annotation /// 0016740 // transferase activity // inferred from electronic annotation /// 0017134 // fibroblast growth factor binding // inferred from sequence or structural similarity	API5 /// PDHX	apoptosis inhibitor 5 /// pyruvate dehydrogenase complex, component X	Gga.20259	ENSGALG00000007977	423154 /// 423168	1	410.6	5	1	green
Gga.18387.1.S1_s_at	---	---	---	AQR	aquarius homolog (mouse)	Gga.29177	ENSGALG00000009838	423296	0.468533	154.295	95	1	green
GgaAffx.5983.1.S1_at	0016598 // protein arginylation // inferred from electronic annotation	---	0004057 // arginyltransferase activity // inferred from electronic annotation /// 0008415 // acyltransferase activity // inferred from electronic annotation /// 0016740 // transferase activity // inferred from electronic annotation	ATE1	arginyltransferase 1	Gga.8240	ENSGALG00000009502	423936	0.976471	271.51	51	1	green
GgaAffx.23410.1.S1_at	---	---	0005488 // binding // inferred from electronic annotation	ARMC8	armadillo repeat containing 8	Gga.13861	ENSGALG00000001179	424731	0.957419	250.353	68	1	green
GgaAffx.26265.2.S1_s_at	---	---	---	ATXN2	ataxin 2	Gga.41858	ENSGALG00000004625	416877	0.816468	200.221	104	1	green
Gga.12408.3.S1_a_at	0006350 // transcription // inferred from electronic annotation /// 0045449 // regulation of transcription // inferred from electronic annotation	0005634 // nucleus // inferred from electronic annotation /// 0005737 // cytoplasm // inferred from electronic annotation /// 0005739 // mitochondrion // inferred from electronic annotation /// 0042405 // nuclear inclusion body // inferred from electronic annotation	0003954 // NADH dehydrogenase activity // inferred from electronic annotation /// 0004221 // ubiquitin thiolesterase activity // inferred from electronic annotation /// 0005515 // protein binding // inferred from electronic annotation /// 0008233 // peptidase activity // inferred from electronic annotation /// 0008234 // cysteine-type peptidase activity // inferred from electronic annotation /// …	ATXN3	ataxin 3	Gga.44490	ENSGALG00000010766	378424	0.392894	124.273	249	1	green
GgaAffx.4428.1.S1_at	0006754 // ATP biosynthetic process // inferred from electronic annotation /// 0006812 // cation transport // inferred from electronic annotation	0016020 // membrane // inferred from electronic annotation /// 0016021 // integral to membrane // inferred from electronic annotation	0003824 // catalytic activity // inferred from electronic annotation /// 0005524 // ATP binding // inferred from electronic annotation /// 0015662 // ATPase activity, coupled to transmembrane movement of ions, phosphorylative mechanism // inferred from electronic annotation /// 0016820 // hydrolase activity, acting on acid anhydrides, catalyzing transmembrane movement of substances // inferred fr…	ATP13A3	ATPase type 13A3	Gga.35965	ENSGALG00000007075	424898	1	343.6	25	1	green
GgaAffx.4115.1.S1_s_at	0006754 // ATP biosynthetic process // inferred from electronic annotation /// 0015914 // phospholipid transport // inferred from electronic annotation	0016020 // membrane // inferred from electronic annotation /// 0016021 // integral to membrane // inferred from electronic annotation	0000287 // magnesium ion binding // inferred from electronic annotation /// 0004012 // phospholipid-translocating ATPase activity // inferred from electronic annotation /// 0005524 // ATP binding // inferred from electronic annotation /// 0015662 // ATPase activity, coupled to transmembrane movement of ions, phosphorylative mechanism // inferred from electronic annotation /// 0016820 // hydrolase…	ATP11C	ATPase, class VI, type 11C	Gga.15933	ENSGALG00000006623	422254	1	395	10	1	green
GgaAffx.4138.1.S1_s_at	0006810 // transport // inferred from electronic annotation /// 0055085 // transmembrane transport // inferred from electronic annotation	0005886 // plasma membrane // inferred from electronic annotation /// 0016020 // membrane // inferred from electronic annotation /// 0016021 // integral to membrane // inferred from electronic annotation	0000166 // nucleotide binding // inferred from electronic annotation /// 0005215 // transporter activity // inferred from electronic annotation /// 0005524 // ATP binding // inferred from electronic annotation /// 0016787 // hydrolase activity // inferred from electronic annotation /// 0016887 // ATPase activity // inferred from electronic annotation /// 0017111 // nucleoside-triphosphatase activ…	ABCC1	ATP-binding cassette, sub-family C (CFTR/MRP), member 1	Gga.1310	ENSGALG00000006646	395416	1	403.714	7	1	green
Gga.18455.1.S1_at	0006810 // transport // inferred from electronic annotation /// 0055085 // transmembrane transport // inferred from electronic annotation	0005739 // mitochondrion // inferred from electronic annotation /// 0005743 // mitochondrial inner membrane // inferred from electronic annotation /// 0005778 // peroxisomal membrane // inferred from electronic annotation /// 0016020 // membrane // inferred from electronic annotation /// 0016021 // integral to membrane // inferred from electronic annotation	0000166 // nucleotide binding // inferred from electronic annotation /// 0005515 // protein binding // inferred from electronic annotation /// 0005524 // ATP binding // inferred from electronic annotation /// 0016887 // ATPase activity // inferred from electronic annotation /// 0017111 // nucleoside-triphosphatase activity // inferred from electronic annotation /// 0042626 // ATPase activity, cou…	ABCD3	ATP-binding cassette, sub-family D (ALD), member 3	Gga.22664	ENSGALG00000005647	424487	0.987097	329.419	31	1	green
GgaAffx.8504.2.S1_s_at	---	0005739 // mitochondrion // inferred from electronic annotation	0000166 // nucleotide binding // inferred from electronic annotation /// 0005524 // ATP binding // inferred from electronic annotation /// 0016887 // ATPase activity // inferred from electronic annotation /// 0017111 // nucleoside-triphosphatase activity // inferred from electronic annotation	ABCF2	ATP-binding cassette, sub-family F (GCN20), member 2	Gga.4872	ENSGALG00000013354	426038	0.997151	295.259	27	1	green
Gga.11428.1.S1_at	0042981 // regulation of apoptosis // inferred from electronic annotation	0005622 // intracellular // inferred from electronic annotation	0005515 // protein binding // inferred from electronic annotation	BCL10	B-cell CLL/lymphoma 10	Gga.2796	ENSGALG00000008665	424528	0.996923	314.846	26	1	green
Gga.19441.1.S1_s_at	---	---	---	BCLAF1	BCL2-associated transcription factor 1	Gga.9682	ENSGALG00000013935	421691	0.439004	129.876	241	1	green
GgaAffx.3284.1.S1_at	0006810 // transport // inferred from electronic annotation	0005794 // Golgi apparatus // inferred from electronic annotation	0005515 // protein binding // inferred from electronic annotation	BICD2	bicaudal D homolog 2 (Drosophila)	Gga.30391	ENSGALG00000005249	415990	1	380	2	1	green
Gga.105.1.S1_at	0001707 // mesoderm formation // inferred from electronic annotation /// 0001938 // positive regulation of endothelial cell proliferation // inferred from electronic annotation /// 0003085 // negative regulation of systemic arterial blood pressure // inferred from electronic annotation /// 0006366 // transcription from RNA polymerase II promoter // inferred from electronic annotation /// 0006468 …	0005887 // integral to plasma membrane // inferred from electronic annotation /// 0005901 // caveola // inferred from electronic annotation /// 0009986 // cell surface // inferred from electronic annotation /// 0016020 // membrane // inferred from electronic annotation /// 0016021 // integral to membrane // inferred from electronic annotation	0000166 // nucleotide binding // inferred from electronic annotation /// 0004672 // protein kinase activity // inferred from electronic annotation /// 0004675 // transmembrane receptor protein serine/threonine kinase activity // inferred from electronic annotation /// 0004872 // receptor activity // inferred from electronic annotation /// 0005024 // transforming growth factor beta receptor activi…	BMPR2	bone morphogenetic protein receptor, type II (serine/threonine kinase)	Gga.105	ENSGALG00000008459	374147	0	292	1	1	green
Gga.5275.1.S1_at	---	---	0005488 // binding // inferred from electronic annotation	CABIN1	calcineurin binding protein 1	Gga.34437	ENSGALG00000006363	416938	1	356.8	20	1	green
GgaAffx.12810.1.S1_s_at	0006396 // RNA processing // inferred from electronic annotation /// 0006874 // cellular calcium ion homeostasis // inferred from electronic annotation /// 0008285 // negative regulation of cell proliferation // inferred from electronic annotation	0005622 // intracellular // inferred from electronic annotation /// 0005737 // cytoplasm // inferred from electronic annotation	0003723 // RNA binding // inferred from electronic annotation	CHERP	calcium homeostasis endoplasmic reticulum protein	Gga.21198	ENSGALG00000003824	420144	0.9247	234.987	79	1	green
GgaAffx.24730.1.S1_at	---	---	---	CASP8AP2	CASP8 associated protein 2	Gga.35561	ENSGALG00000015611	421810	1	288	4	1	green
GgaAffx.2637.2.S1_s_at	0000302 // response to reactive oxygen species // inferred from electronic annotation /// 0006641 // triglyceride metabolic process // inferred from electronic annotation /// 0006979 // response to oxidative stress // inferred from electronic annotation /// 0008203 // cholesterol metabolic process // inferred from electronic annotation /// 0009060 // aerobic respiration // inferred from electroni…	0005739 // mitochondrion // inferred from electronic annotation /// 0005777 // peroxisome // inferred from electronic annotation /// 0005778 // peroxisomal membrane // inferred from electronic annotation	0004046 // aminoacylase activity // inferred from electronic annotation /// 0004096 // catalase activity // inferred from electronic annotation /// 0004601 // peroxidase activity // inferred from electronic annotation /// 0005506 // iron ion binding // inferred from electronic annotation /// 0016491 // oxidoreductase activity // inferred from electronic annotation /// 0016684 // oxidoreductase ac…	CAT	catalase	Gga.1183	ENSGALG00000014471	423600	0.997849	318.968	31	1	green
GgaAffx.25545.1.S1_at	---	---	0008013 // beta-catenin binding // inferred from electronic annotation	CTNNBIP1	catenin, beta interacting protein 1	Gga.39439	ENSGALG00000002609	771460	0.963218	274.567	30	1	green
Gga.10535.2.S1_s_at	---	---	---	CNOT1	CCR4-NOT transcription complex, subunit 1	Gga.3127	ENSGALG00000002301	415676	0.927064	237.027	74	1	green
GgaAffx.9243.1.S1_s_at	---	---	0005515 // protein binding // inferred from electronic annotation	CNOT6 /// LOC772253	CCR4-NOT transcription complex, subunit 6 /// similar to CCR4-NOT transcription complex, subunit 6	Gga.29117	ENSGALG00000006026	416293 /// 772253	0.724505	211.329	73	1	green
GgaAffx.8990.1.S1_at	---	---	---	CAPRIN1	cell cycle associated protein 1	Gga.42727	ENSGALG00000013532	426151	0.896703	221.363	91	1	green
GgaAffx.375.2.S1_s_at	---	---	0005488 // binding // inferred from electronic annotation	CDC27	cell division cycle 27 homolog (S. cerevisiae)	Gga.22361	ENSGALG00000000596	419960	0.244724	95.8384	365	1	green
GgaAffx.11524.1.S1_s_at	0006457 // protein folding // inferred from electronic annotation /// 0044267 // cellular protein metabolic process // inferred from electronic annotation	0005737 // cytoplasm // inferred from electronic annotation /// 0005832 // chaperonin-containing T-complex // inferred from electronic annotation	0000166 // nucleotide binding // inferred from electronic annotation /// 0005515 // protein binding // inferred from electronic annotation /// 0005524 // ATP binding // inferred from electronic annotation /// 0051082 // unfolded protein binding // inferred from electronic annotation	CCT4	chaperonin containing TCP1, subunit 4 (delta)	Gga.3302	ENSGALG00000008812	395414	0.421378	127.279	233	1	green
Gga.10721.1.S1_at	---	0032580 // Golgi cisterna membrane // inferred from electronic annotation	0016758 // transferase activity, transferring hexosyl groups // inferred from electronic annotation	CSGALNACT2	chondroitin sulfate N-acetylgalactosaminyltransferase 2	Gga.30577	ENSGALG00000002543	423632	0.918437	225.33	91	1	green
GgaAffx.9174.1.S1_at	0006333 // chromatin assembly or disassembly // inferred from electronic annotation /// 0045449 // regulation of transcription // inferred from electronic annotation	0000785 // chromatin // inferred from electronic annotation /// 0005634 // nucleus // inferred from electronic annotation	0003677 // DNA binding // inferred from electronic annotation /// 0003682 // chromatin binding // inferred from electronic annotation /// 0004386 // helicase activity // inferred from electronic annotation /// 0005515 // protein binding // inferred from electronic annotation /// 0005524 // ATP binding // inferred from electronic annotation /// 0008026 // ATP-dependent helicase activity // inferre…	CHD4	chromodomain helicase DNA binding protein 4	Gga.11742	ENSGALG00000013565	418278	0.815494	205.11	109	1	green
GgaAffx.3180.2.S1_s_at	0055114 // oxidation reduction // inferred from electronic annotation	0016020 // membrane // inferred from electronic annotation /// 0016021 // integral to membrane // inferred from electronic annotation	0008270 // zinc ion binding // inferred from electronic annotation /// 0016491 // oxidoreductase activity // inferred from electronic annotation	C1orf27	chromosome 1 open reading frame 27	Gga.42229	ENSGALG00000005080	424455	0.899829	230.406	69	1	green
GgaAffx.24252.1.S1_at	---	---	0005488 // binding // inferred from electronic annotation	C10orf137	chromosome 10 open reading frame 137	Gga.31156	ENSGALG00000013685	430674	1	357.231	13	1	green
Gga.12432.2.S1_a_at	---	---	---	C10orf57	chromosome 10 open reading frame 57	---	ENSGALG00000021231	423634	0.899099	235.16	75	1	green
GgaAffx.1402.1.S1_s_at	---	---	---	C16orf62	chromosome 16 open reading frame 62	Gga.18423	ENSGALG00000002119	426995	0.340446	112.381	289	1	green
GgaAffx.25482.1.S1_at	---	---	---	C18orf10	chromosome 18 open reading frame 10	Gga.23804	ENSGALG00000002429	426891	0.942857	274.067	15	1	green
Gga.11133.1.S1_s_at	---	0005634 // nucleus // inferred from electronic annotation	0005515 // protein binding // inferred from electronic annotation	C20orf11	chromosome 20 open reading frame 11	Gga.11133	ENSGALG00000005700	419235	0.409237	124.415	212	1	green
GgaAffx.8002.1.S1_at	---	---	---	C22orf28	chromosome 22 open reading frame 28	Gga.39112	ENSGALG00000012611	418064	0.737931	183.664	116	1	green
Gga.18573.1.S1_at	---	---	---	C22orf30	chromosome 22 open reading frame 30	Gga.18573	---	416957	1	321.125	8	1	green
Gga.10014.1.S1_s_at	---	---	---	C3orf63	chromosome 3 open reading frame 63	Gga.31268	ENSGALG00000005459	415999	0.823096	197.667	111	1	green
GgaAffx.7663.2.S1_s_at	---	---	---	C4orf16	chromosome 4 open reading frame 16	Gga.12964	ENSGALG00000012079	422693	0.99026	270.5	56	1	green
GgaAffx.21430.1.S1_at	---	---	---	C4orf29	chromosome 4 open reading frame 29	Gga.20471	ENSGALG00000010201	422499	1	424	2	1	green
Gga.9770.2.S1_a_at	---	---	---	C5orf3	chromosome 5 open reading frame 3	Gga.9770	ENSGALG00000004068	416262	0.987805	308.976	41	1	green
GgaAffx.2216.1.S1_at	0008152 // metabolic process // inferred from electronic annotation	---	0003951 // NAD+ kinase activity // inferred from electronic annotation	C5orf33	chromosome 5 open reading frame 33	Gga.43364	ENSGALG00000003558	427438	1	458	2	1	green
Gga.13691.1.S1_at	---	0016020 // membrane // inferred from electronic annotation	---	CMTM4	CKLF-like MARVEL transmembrane domain containing 4	Gga.13691	---	415794	0.989474	347.1	20	1	green
GgaAffx.2714.2.S1_s_at	---	---	---	CCDC109A	coiled-coil domain containing 109A	Gga.39386	ENSGALG00000004355	428942	1	370.588	17	1	green
Gga.13531.1.S1_s_at	---	---	---	CCDC47	coiled-coil domain containing 47	Gga.13531	ENSGALG00000000564	419958	1	324.679	28	1	green
GgaAffx.23990.1.S1_at	---	---	---	CCDC53	coiled-coil domain containing 53	Gga.17623	ENSGALG00000012760	418094	0.783558	187.237	131	1	green
GgaAffx.25129.1.S1_at	---	---	---	COMMD6	COMM domain containing 6	---	ENSGALG00000016922	769778	0.521182	141.197	208	1	green
GgaAffx.6124.1.S1_at	0001525 // angiogenesis // inferred from sequence or structural similarity /// 0001525 // angiogenesis // inferred from electronic annotation /// 0001822 // kidney development // inferred from sequence or structural similarity /// 0001822 // kidney development // inferred from electronic annotation	0016020 // membrane // inferred from electronic annotation /// 0016021 // integral to membrane // inferred from sequence or structural similarity /// 0016021 // integral to membrane // inferred from electronic annotation	0016263 // glycoprotein-N-acetylgalactosamine 3-beta-galactosyltransferase activity // inferred from sequence or structural similarity /// 0016263 // glycoprotein-N-acetylgalactosamine 3-beta-galactosyltransferase activity // inferred from electronic annotation /// 0016740 // transferase activity // inferred from electronic annotation /// 0016757 // transferase activity, transferring glycosyl gro…	C1GALT1	core 1 synthase, glycoprotein-N-acetylgalactosamine 3-beta-galactosyltransferase, 1	Gga.1326	ENSGALG00000009752	420575	0.744969	178.511	139	1	green
Gga.12430.1.S1_s_at	---	---	---	CTAGE5 /// MIA2	CTAGE family, member 5 /// melanoma inhibitory activity 2	Gga.39663	ENSGALG00000010189	423339 /// 771686	1	321.176	34	1	green
Gga.11175.1.S1_s_at	---	---	0004721 // phosphoprotein phosphatase activity // inferred from electronic annotation /// 0016787 // hydrolase activity // inferred from electronic annotation /// 0016791 // phosphatase activity // inferred from electronic annotation	CTDSPL2	CTD (carboxy-terminal domain, RNA polymerase II, polypeptide A) small phosphatase like 2	Gga.11175	ENSGALG00000008199	415574	0.884665	218.732	97	1	green
GgaAffx.26544.1.S1_at	---	---	0005488 // binding // inferred from electronic annotation	CTR9	Ctr9, Paf1/RNA polymerase II complex component, homolog (S. cerevisiae)	Gga.2157	ENSGALG00000005618	423035	0.337061	118.671	167	1	green
Gga.4769.1.S1_s_at	0006511 // ubiquitin-dependent protein catabolic process // inferred from electronic annotation	0031461 // cullin-RING ubiquitin ligase complex // inferred from electronic annotation	0031625 // ubiquitin protein ligase binding // inferred from electronic annotation	CUL3	cullin 3	Gga.4769	ENSGALG00000005108	424804	0.855368	207.951	102	1	green
GgaAffx.22574.1.S1_s_at	---	---	0005488 // binding // inferred from electronic annotation	CAND2	cullin-associated and neddylation-dissociated 2 (putative)	Gga.7548	ENSGALG00000008420	416121	1	365.5	8	1	green
Gga.2838.2.S1_a_at	0006891 // intra-Golgi vesicle-mediated transport // inferred from electronic annotation	0030173 // integral to Golgi membrane // inferred from electronic annotation	---	CUX1 /// LOC771160	cut-like homeobox 1 /// similar to CASP gene product	Gga.43632	ENSGALG00000021636	396358 /// 771160	1	344.739	23	1	green
GgaAffx.5692.3.S1_s_at	0006397 // mRNA processing // inferred from electronic annotation /// 0008380 // RNA splicing // inferred from electronic annotation /// 0016070 // RNA metabolic process // inferred from electronic annotation	0005634 // nucleus // inferred from electronic annotation /// 0005681 // spliceosomal complex // inferred from sequence or structural similarity /// 0005681 // spliceosomal complex // inferred from electronic annotation	0003723 // RNA binding // inferred from sequence or structural similarity /// 0003723 // RNA binding // inferred from electronic annotation /// 0005488 // binding // inferred from electronic annotation /// 0005515 // protein binding // inferred from electronic annotation	CWC22	CWC22 spliceosome-associated protein homolog (S. cerevisiae)	Gga.22423	ENSGALG00000009001	424123	0.211472	94.5299	385	1	green
GgaAffx.11563.1.S1_s_at	0006350 // transcription // inferred from electronic annotation /// 0045449 // regulation of transcription // inferred from electronic annotation	0005634 // nucleus // inferred from electronic annotation	0005515 // protein binding // inferred from electronic annotation	CCNC	cyclin C	Gga.9076	ENSGALG00000015471	421791	0.599209	153.682	179	1	green
Gga.11725.1.S1_s_at	---	0005634 // nucleus // inferred from electronic annotation	0005488 // binding // inferred from electronic annotation	CCNF	cyclin F	Gga.29786	ENSGALG00000009201	416749	0.611923	261.034	59	1	green
Gga.18805.1.S1_s_at	0006468 // protein phosphorylation // inferred from electronic annotation	---	0004674 // protein serine/threonine kinase activity // inferred from electronic annotation /// 0005524 // ATP binding // inferred from electronic annotation /// 0031072 // heat shock protein binding // inferred from electronic annotation	GAK	Cyclin G associated kinase	Gga.24354	---	427291	0	234.5	2	1	green
GgaAffx.5966.1.S1_at	0000080 // G1 phase of mitotic cell cycle // inferred from electronic annotation /// 0001954 // positive regulation of cell-matrix adhesion // inferred from electronic annotation /// 0006468 // protein phosphorylation // inferred from electronic annotation /// 0009615 // response to virus // inferred from electronic annotation /// 0010468 // regulation of gene expression // inferred from electron…	0000307 // cyclin-dependent protein kinase holoenzyme complex // inferred from electronic annotation /// 0001726 // ruffle // inferred from electronic annotation /// 0005634 // nucleus // inferred from electronic annotation /// 0005737 // cytoplasm // inferred from electronic annotation	0000166 // nucleotide binding // inferred from electronic annotation /// 0004672 // protein kinase activity // inferred from electronic annotation /// 0004674 // protein serine/threonine kinase activity // inferred from electronic annotation /// 0004693 // cyclin-dependent protein kinase activity // inferred from electronic annotation /// 0005515 // protein binding // inferred from electronic ann…	CDK6	cyclin-dependent kinase 6	Gga.22852	ENSGALG00000009476	420558	0.90942	319.167	24	1	green
Gga.5455.2.S1_s_at	0006915 // apoptosis // inferred from electronic annotation /// 0006916 // anti-apoptosis // inferred from electronic annotation /// 0008152 // metabolic process // inferred from electronic annotation /// 0030097 // hemopoiesis // inferred from electronic annotation	0005634 // nucleus // inferred from electronic annotation /// 0005730 // nucleolus // inferred from electronic annotation /// 0005737 // cytoplasm // inferred from electronic annotation	0008168 // methyltransferase activity // inferred from electronic annotation	CIAPIN1	cytokine induced apoptosis inhibitor 1	Gga.5455	ENSGALG00000001194	415637	0.546945	147.259	185	1	green
GgaAffx.22534.3.S1_s_at	---	---	0005488 // binding // inferred from electronic annotation	CKAP5	cytoskeleton associated protein 5	Gga.7921	ENSGALG00000008325	423190	0.607545	157.086	162	1	green
GgaAffx.23838.1.S1_s_at	---	---	0003676 // nucleic acid binding // inferred from electronic annotation /// 0004386 // helicase activity // inferred from electronic annotation /// 0005524 // ATP binding // inferred from electronic annotation /// 0008026 // ATP-dependent helicase activity // inferred from electronic annotation	DDX17	DEAD (Asp-Glu-Ala-Asp) box polypeptide 17	Gga.4892	ENSGALG00000012247	418024	1	368	7	1	green
Gga.16459.1.S1_s_at	---	0005634 // nucleus // inferred from electronic annotation	0003723 // RNA binding // inferred from electronic annotation /// 0004386 // helicase activity // inferred from electronic annotation /// 0005524 // ATP binding // inferred from electronic annotation /// 0008026 // ATP-dependent helicase activity // inferred from electronic annotation	DDX50	DEAD (Asp-Glu-Ala-Asp) box polypeptide 50	Gga.5656	ENSGALG00000004144	768898	0	393	1	1	green
Gga.4522.2.S1_a_at	---	0005689 // U12-type spliceosomal complex // inferred from electronic annotation	0000166 // nucleotide binding // inferred from electronic annotation /// 0003676 // nucleic acid binding // inferred from electronic annotation /// 0004386 // helicase activity // inferred from electronic annotation /// 0005524 // ATP binding // inferred from electronic annotation /// 0008026 // ATP-dependent helicase activity // inferred from electronic annotation /// 0016787 // hydrolase activi…	DHX15	DEAH (Asp-Glu-Ala-His) box polypeptide 15	Gga.4522	ENSGALG00000014395	422813	0.33959	113.279	297	1	green
GgaAffx.8787.1.S1_at	---	---	0005085 // guanyl-nucleotide exchange factor activity // inferred from electronic annotation /// 0005488 // binding // inferred from electronic annotation /// 0005525 // GTP binding // inferred from electronic annotation /// 0051020 // GTPase binding // inferred from electronic annotation	DOCK1 /// LOC426270	dedicator of cytokinesis 1 /// similar to DOCK180 protein	Gga.25771	ENSGALG00000009781	423960 /// 426270	1	430	4	1	green
GgaAffx.23298.1.S1_s_at	0048488 // synaptic vesicle endocytosis // inferred from electronic annotation	0030136 // clathrin-coated vesicle // inferred from electronic annotation /// 0030425 // dendrite // inferred from electronic annotation /// 0030665 // clathrin coated vesicle membrane // inferred from electronic annotation /// 0043025 // neuronal cell body // inferred from electronic annotation /// 0045202 // synapse // inferred from electronic annotation	0005515 // protein binding // inferred from electronic annotation /// 0017124 // SH3 domain binding // inferred from electronic annotation	DENND1A	DENN/MADD domain containing 1A	Gga.15570	ENSGALG00000001157	417102	1	369.2	5	1	green
GgaAffx.22263.1.S1_at	---	---	---	DENND4A	DENN/MADD domain containing 4A	Gga.11687	ENSGALG00000007500	415541	1	331.087	23	1	green
Gga.16670.2.S1_s_at	0006139 // nucleobase, nucleoside, nucleotide and nucleic acid metabolic process // inferred from electronic annotation	---	0004137 // deoxycytidine kinase activity // inferred from electronic annotation /// 0005524 // ATP binding // inferred from electronic annotation /// 0016301 // kinase activity // inferred from electronic annotation /// 0016740 // transferase activity // inferred from electronic annotation /// 0016773 // phosphotransferase activity, alcohol group as acceptor // inferred from electronic annotation	DCK	deoxycytidine kinase	Gga.16670	ENSGALG00000011575	422648	0.988235	310.057	35	1	green
Gga.18330.1.S1_s_at	0016043 // cellular component organization // inferred from electronic annotation /// 0030036 // actin cytoskeleton organization // inferred from electronic annotation	---	0003779 // actin binding // inferred from electronic annotation /// 0005488 // binding // inferred from electronic annotation /// 0017048 // Rho GTPase binding // inferred from electronic annotation	DIAPH1	diaphanous homolog 1 (Drosophila)	Gga.3460	ENSGALG00000006839	374040	0.956815	288.256	39	1	green
Gga.187.2.S1_a_at	0008152 // metabolic process // inferred from electronic annotation /// 0046949 // fatty-acyl-CoA biosynthetic process // inferred from electronic annotation	0005739 // mitochondrion // inferred from electronic annotation /// 0042645 // mitochondrial nucleoid // inferred from electronic annotation	0005515 // protein binding // inferred from electronic annotation /// 0008415 // acyltransferase activity // inferred from electronic annotation /// 0016740 // transferase activity // inferred from electronic annotation /// 0043754 // dihydrolipoyllysine-residue (2-methylpropanoyl)transferase activity // inferred from electronic annotation /// 0048037 // cofactor binding // inferred from electron…	DBT	dihydrolipoamide branched chain transacylase E2	Gga.187	ENSGALG00000005280	395374	1	315.606	33	1	green
Gga.4909.2.S1_s_at	0006120 // mitochondrial electron transport, NADH to ubiquinone // inferred from electronic annotation /// 0006508 // proteolysis // inferred from electronic annotation /// 0007369 // gastrulation // inferred from electronic annotation /// 0042391 // regulation of membrane potential // inferred from electronic annotation /// 0045454 // cell redox homeostasis // inferred from electronic annotation…	0005737 // cytoplasm // inferred from electronic annotation /// 0005739 // mitochondrion // inferred from sequence or structural similarity /// 0005739 // mitochondrion // inferred from electronic annotation /// 0019861 // flagellum // inferred from electronic annotation /// 0043159 // acrosomal matrix // inferred from electronic annotation	0004148 // dihydrolipoyl dehydrogenase activity // inferred from electronic annotation /// 0009055 // electron carrier activity // inferred from electronic annotation /// 0016491 // oxidoreductase activity // inferred from electronic annotation /// 0050660 // FAD or FADH2 binding // inferred from electronic annotation	DLD	dihydrolipoamide dehydrogenase	Gga.4909	ENSGALG00000007931	417699	0.341408	112.836	281	1	green
GgaAffx.26760.1.S1_s_at	---	0005634 // nucleus // inferred from electronic annotation	0003824 // catalytic activity // inferred from electronic annotation /// 0008134 // transcription factor binding // inferred from electronic annotation	DIP2B	DIP2 disco-interacting protein 2 homolog B (Drosophila)	Gga.2421	ENSGALG00000006139	426874	0.951382	240.538	78	1	green
GgaAffx.24634.1.S1_s_at	0007155 // cell adhesion // inferred from electronic annotation	---	---	DCBLD2	discoidin, CUB and LCCL domain containing 2	Gga.6240	ENSGALG00000015258	418379	1	320.939	33	1	green
Gga.5900.3.S1_a_at	0006457 // protein folding // inferred from electronic annotation /// 0009408 // response to heat // inferred from electronic annotation	---	0005524 // ATP binding // inferred from electronic annotation /// 0031072 // heat shock protein binding // inferred from electronic annotation /// 0051082 // unfolded protein binding // inferred from electronic annotation	DNAJA4	DnaJ (Hsp40) homolog, subfamily A, member 4	Gga.5900	ENSGALG00000003251	415360	0.914955	246.053	75	1	green
GgaAffx.4087.1.S1_at	0006457 // protein folding // inferred from electronic annotation	---	0031072 // heat shock protein binding // inferred from electronic annotation /// 0051082 // unfolded protein binding // inferred from electronic annotation	DNAJB11	DnaJ (Hsp40) homolog, subfamily B, member 11	Gga.31913	ENSGALG00000006564	424868	1	317.917	12	1	green
GgaAffx.22722.1.S1_at	0006457 // protein folding // inferred from electronic annotation	---	0031072 // heat shock protein binding // inferred from electronic annotation /// 0051082 // unfolded protein binding // inferred from electronic annotation	DNAJB4	DnaJ (Hsp40) homolog, subfamily B, member 4	Gga.12894	ENSGALG00000008916	424550	0.933333	254.492	61	1	green
GgaAffx.5976.1.S1_s_at	0006457 // protein folding // inferred from electronic annotation	0005783 // endoplasmic reticulum // inferred from electronic annotation	0005515 // protein binding // inferred from electronic annotation /// 0031072 // heat shock protein binding // inferred from electronic annotation /// 0051082 // unfolded protein binding // inferred from electronic annotation	DNAJB9	DnaJ (Hsp40) homolog, subfamily B, member 9	Gga.16104	ENSGALG00000009492	417783	0.990553	304.513	39	1	green
Gga.14253.1.S1_at	---	---	---	DUSP22	dual specificity phosphatase 22	Gga.14253	---	420887	0	463	1	1	green
GgaAffx.1743.1.S1_s_at	---	0005737 // cytoplasm // inferred from electronic annotation /// 0005794 // Golgi apparatus // inferred from electronic annotation	---	DYM	dymeclin	Gga.22531	ENSGALG00000002677	426843	0.906442	228.77	87	1	green
Gga.12423.1.S1_s_at	---	---	0005488 // binding // inferred from electronic annotation	EFR3A	EFR3 homolog A (S. cerevisiae)	Gga.12423	ENSGALG00000016270	420327	0.6234	162.914	151	1	green
GgaAffx.24935.1.S1_at	---	0016021 // integral to membrane // inferred from electronic annotation	---	ELOVL5	ELOVL family member 5, elongation of long chain fatty acids (FEN1/Elo2, SUR4/Elo3-like, yeast)	Gga.1177	ENSGALG00000016314	428646	0.893541	228.759	79	1	green
GgaAffx.12833.1.S1_s_at	0006096 // glycolysis // inferred from electronic annotation /// 0009615 // response to virus // inferred from electronic annotation /// 0030308 // negative regulation of cell growth // inferred from electronic annotation /// 0045892 // negative regulation of transcription, DNA-dependent // inferred from electronic annotation	0000015 // phosphopyruvate hydratase complex // inferred from electronic annotation /// 0005737 // cytoplasm // inferred from electronic annotation	0000287 // magnesium ion binding // inferred from electronic annotation /// 0004634 // phosphopyruvate hydratase activity // inferred from electronic annotation /// 0005515 // protein binding // inferred from electronic annotation /// 0016564 // transcription repressor activity // inferred from electronic annotation /// 0016829 // lyase activity // inferred from electronic annotation /// 0046872 …	ENO1	enolase 1, (alpha)	Gga.1383	ENSGALG00000002377	396017	0.834432	209.276	105	1	green
GgaAffx.25813.2.S1_s_at	0030433 // ER-associated protein catabolic process // inferred from electronic annotation	0005783 // endoplasmic reticulum // inferred from electronic annotation /// 0005789 // endoplasmic reticulum membrane // inferred from electronic annotation	0005515 // protein binding // inferred from electronic annotation	ERLIN1	ER lipid raft associated 1	Gga.22967	ENSGALG00000003308	423670	1	451	2	1	green
GgaAffx.6849.2.S1_s_at	0006467 // protein thiol-disulfide exchange // inferred from electronic annotation /// 0055114 // oxidation reduction // inferred from electronic annotation	0005789 // endoplasmic reticulum membrane // inferred from electronic annotation	0005515 // protein binding // inferred from electronic annotation /// 0016671 // oxidoreductase activity, acting on a sulfur group of donors, disulfide as acceptor // inferred from electronic annotation /// 0050660 // FAD or FADH2 binding // inferred from electronic annotation	ERO1LB	ERO1-like beta (S. cerevisiae)	Gga.39144	ENSGALG00000010838	421509	0.961268	253.847	72	1	green
GgaAffx.2993.1.S1_at	0018149 // peptide cross-linking // inferred from electronic annotation	---	0003810 // protein-glutamine gamma-glutamyltransferase activity // inferred from electronic annotation	EPB42	erythrocyte membrane protein band 4.2	---	ENSGALG00000021230	419216	0	2	1	1	green
Gga.17800.1.S1_at	0006281 // DNA repair // inferred from electronic annotation	---	0003684 // damaged DNA binding // inferred from electronic annotation /// 0003887 // DNA-directed DNA polymerase activity // inferred from electronic annotation	ESCO1	establishment of cohesion 1 homolog 1 (S. cerevisiae)	Gga.30217	ENSGALG00000014936	421067	0.793939	230.111	45	1	green
GgaAffx.10598.1.S1_s_at	0008654 // phospholipid biosynthetic process // inferred from electronic annotation	0016020 // membrane // inferred from electronic annotation	0016740 // transferase activity // inferred from electronic annotation /// 0016780 // phosphotransferase activity, for other substituted phosphate groups // inferred from electronic annotation	EPT1	ethanolaminephosphotransferase 1 (CDP-ethanolamine-specific)	Gga.4604	ENSGALG00000016560	428661	1	358.062	16	1	green
GgaAffx.22596.1.S1_s_at	0016568 // chromatin modification // inferred from electronic annotation	0005634 // nucleus // inferred from electronic annotation	0008168 // methyltransferase activity // inferred from electronic annotation /// 0008270 // zinc ion binding // inferred from electronic annotation /// 0016740 // transferase activity // inferred from electronic annotation /// 0018024 // histone-lysine N-methyltransferase activity // inferred from electronic annotation	EHMT1	euchromatic histone-lysine N-methyltransferase 1	Gga.1248	ENSGALG00000008472	417250	1	398.6	10	1	green
GgaAffx.22889.1.S1_s_at	---	---	---	EIF3A	eukaryotic translation initiation factor 3, subunit A	Gga.9511	ENSGALG00000009328	423927	0.540635	168.068	118	1	green
GgaAffx.25060.1.S1_at	---	---	0003924 // GTPase activity // inferred from electronic annotation /// 0005525 // GTP binding // inferred from electronic annotation	EIF5B	eukaryotic translation initiation factor 5B	Gga.3921	ENSGALG00000016764	395514	0.91828	294.129	31	1	green
Gga.19026.1.S1_s_at	---	---	---	EXOC1	exocyst complex component 1	Gga.22001	ENSGALG00000013778	422747	0.953481	238.287	80	1	green
GgaAffx.8129.1.S1_at	---	---	0005515 // protein binding // inferred from electronic annotation /// 0017160 // Ral GTPase binding // inferred from electronic annotation /// 0047485 // protein N-terminus binding // inferred from electronic annotation	EXOC2	exocyst complex component 2	Gga.22528	ENSGALG00000012837	420889	0.552077	147.106	141	1	green
Gga.11201.2.S1_s_at	0006904 // vesicle docking involved in exocytosis // inferred from electronic annotation /// 0015031 // protein transport // inferred from electronic annotation	0000145 // exocyst // inferred from electronic annotation	---	EXOC4	exocyst complex component 4	Gga.34829	ENSGALG00000008477	416700	0.90362	224.433	90	1	green
GgaAffx.7677.2.S1_s_at	0006887 // exocytosis // inferred from electronic annotation /// 0048278 // vesicle docking // inferred from electronic annotation	0005737 // cytoplasm // inferred from electronic annotation	0047485 // protein N-terminus binding // inferred from electronic annotation	EXOC5	exocyst complex component 5	Gga.3148	ENSGALG00000012105	423549	0.881443	219.186	97	1	green
GgaAffx.508.1.S1_at	0006281 // DNA repair // inferred from electronic annotation /// 0006302 // double-strand break repair // inferred from sequence or structural similarity /// 0006302 // double-strand break repair // inferred from electronic annotation /// 0006350 // transcription // inferred from electronic annotation /// 0006470 // protein dephosphorylation // inferred from electronic annotation /// 0006974 // r…	0005634 // nucleus // inferred from sequence or structural similarity /// 0005634 // nucleus // inferred from electronic annotation /// 0005667 // transcription factor complex // inferred from electronic annotation /// 0005737 // cytoplasm // inferred from electronic annotation	0003682 // chromatin binding // inferred from electronic annotation /// 0003824 // catalytic activity // inferred from electronic annotation /// 0004721 // phosphoprotein phosphatase activity // inferred from electronic annotation /// 0004725 // protein tyrosine phosphatase activity // inferred from sequence or structural similarity /// 0004725 // protein tyrosine phosphatase activity // inferred…	EYA3	eyes absent homolog 3 (Drosophila)	Gga.34779	ENSGALG00000000777	395717	0.804912	191.974	76	1	green
Gga.15314.1.S1_s_at	---	---	---	FAM134C	family with sequence similarity 134, member C	Gga.19011	ENSGALG00000003162	772215	0.989418	314.321	28	1	green
GgaAffx.10181.1.S1_at	---	---	---	FAM135A	family with sequence similarity 135, member A	Gga.25557	ENSGALG00000015969	421871	1	393.444	9	1	green
Gga.1303.1.S1_s_at	0006606 // protein import into nucleus // inferred from direct assay	0005634 // nucleus // inferred from direct assay /// 0005634 // nucleus // inferred from electronic annotation	---	FAM53A	family with sequence similarity 53, member A	Gga.1303	ENSGALG00000015713	378905	0	463	1	1	green
Gga.12165.1.S1_at	---	---	0005488 // binding // inferred from electronic annotation	FAM62B /// NCAPG2	family with sequence similarity 62 (C2 domain containing) member B /// non-SMC condensin II complex, subunit G2	Gga.47782	ENSGALG00000006542	420451 /// 770608	1	369.429	14	1	green
GgaAffx.5641.1.S1_s_at	---	---	---	FAM73A	family with sequence similarity 73, member A	---	ENSGALG00000008951	771457	1	298.7	10	1	green
GgaAffx.10472.2.S1_s_at	---	---	---	FAM91A1	family with sequence similarity 91, member A1	Gga.20607	ENSGALG00000016354	770621	0.686518	167.936	156	1	green
GgaAffx.2611.2.S1_s_at	---	---	0003677 // DNA binding // inferred from electronic annotation /// 0005515 // protein binding // inferred from electronic annotation /// 0008270 // zinc ion binding // inferred from electronic annotation	FBXL10	F-box and leucine-rich repeat protein 10	Gga.21280	ENSGALG00000004225	416844	0.952157	273.804	51	1	green
GgaAffx.10839.1.S1_at	---	---	---	FBXL3	F-box and leucine-rich repeat protein 3	Gga.32515	ENSGALG00000016916	428048	0.954125	246.225	71	1	green
Gga.18901.1.S1_s_at	---	---	0004842 // ubiquitin-protein ligase activity // inferred from electronic annotation /// 0008270 // zinc ion binding // inferred from electronic annotation	FBXO11	F-box protein 11	Gga.2548	ENSGALG00000008944	421289	0.494437	138.51	198	1	green
GgaAffx.23857.2.S1_s_at	---	---	0004842 // ubiquitin-protein ligase activity // inferred from electronic annotation /// 0008270 // zinc ion binding // inferred from electronic annotation	FBXO30	F-box protein 30	Gga.44521	ENSGALG00000012279	421612	0.949153	258.183	60	1	green
GgaAffx.7252.1.S1_at	0034453 // microtubule anchoring // inferred from electronic annotation	0005813 // centrosome // inferred from electronic annotation	---	FGFR1OP	FGFR1 oncogene partner	Gga.39130	ENSGALG00000011423	421568	0.996377	316.333	24	1	green
GgaAffx.21469.1.S1_s_at	0007165 // signal transduction // inferred from electronic annotation	0005622 // intracellular // inferred from electronic annotation	---	FNBP1	formin binding protein 1	Gga.17666	ENSGALG00000004088	417187	1	319.81	21	1	green
GgaAffx.22825.1.S1_at	---	---	0003723 // RNA binding // inferred from electronic annotation /// 0005515 // protein binding // inferred from electronic annotation	FMR1	fragile X mental retardation 1	Gga.12650	ENSGALG00000009177	422395	0.977778	317.028	36	1	green
GgaAffx.12059.1.S1_s_at	---	0005622 // intracellular // inferred from electronic annotation	0000166 // nucleotide binding // inferred from electronic annotation /// 0003746 // translation elongation factor activity // inferred from electronic annotation /// 0003924 // GTPase activity // inferred from electronic annotation /// 0005525 // GTP binding // inferred from electronic annotation	GFM1	G elongation factor, mitochondrial 1	Gga.22331	ENSGALG00000009634	425018	0.887179	216.516	91	1	green
Gga.13581.1.S1_s_at	0000122 // negative regulation of transcription from RNA polymerase II promoter // inferred from electronic annotation /// 0001701 // in utero embryonic development // inferred from electronic annotation /// 0006355 // regulation of transcription, DNA-dependent // inferred from electronic annotation /// 0006357 // regulation of transcription from RNA polymerase II promoter // inferred from electr…	0005634 // nucleus // inferred from electronic annotation	0003677 // DNA binding // inferred from electronic annotation /// 0003700 // sequence-specific DNA binding transcription factor activity // inferred from electronic annotation /// 0005515 // protein binding // inferred from electronic annotation /// 0043565 // sequence-specific DNA binding // inferred from electronic annotation	GABPA	GA binding protein transcription factor, alpha subunit 60kDa	Gga.18967	ENSGALG00000015763	418478	0.533824	143.34	197	1	green
GgaAffx.6700.1.S1_s_at	0005975 // carbohydrate metabolic process // inferred from electronic annotation /// 0006683 // galactosylceramide catabolic process // inferred from electronic annotation	---	0003824 // catalytic activity // inferred from electronic annotation /// 0004336 // galactosylceramidase activity // inferred from electronic annotation /// 0043169 // cation binding // inferred from electronic annotation	GALC	galactosylceramidase	---	ENSGALG00000010593	423394	1	407	3	1	green
GgaAffx.9870.1.S1_at	0006541 // glutamine metabolic process // inferred from electronic annotation	---	0008242 // omega peptidase activity // inferred from electronic annotation /// 0016787 // hydrolase activity // inferred from electronic annotation	GGH	gamma-glutamyl hydrolase (conjugase, folylpolygammaglutamyl hydrolase)	---	ENSGALG00000015503	421144	0.919405	241.986	72	1	green
Gga.3953.2.S1_a_at	---	---	---	GPBP1L1	GC-rich promoter binding protein 1-like 1	Gga.28817	ENSGALG00000010276	424603	0.567939	148.359	131	1	green
GgaAffx.1663.1.S1_at	0009058 // biosynthetic process // inferred from electronic annotation	---	0008440 // inositol trisphosphate 3-kinase activity // inferred from electronic annotation /// 0016740 // transferase activity // inferred from electronic annotation /// 0016779 // nucleotidyltransferase activity // inferred from electronic annotation	GMPPB	GDP-mannose pyrophosphorylase B	Gga.9810	ENSGALG00000002510	415924	1	337.5	4	1	green
GgaAffx.12715.1.S1_s_at	---	0005622 // intracellular // inferred from electronic annotation	0003779 // actin binding // inferred from electronic annotation /// 0008083 // growth factor activity // inferred from electronic annotation	GMFB	glia maturation factor, beta	Gga.22398	---	423560	0.336452	112.093	290	1	green
GgaAffx.24694.1.S1_s_at	0005975 // carbohydrate metabolic process // inferred from electronic annotation	---	0003824 // catalytic activity // inferred from electronic annotation /// 0004553 // hydrolase activity, hydrolyzing O-glycosyl compounds // inferred from electronic annotation /// 0043169 // cation binding // inferred from electronic annotation	GBE1	glucan (1,4-alpha-), branching enzyme 1 (glycogen branching enzyme, Andersen disease, glycogen storage disease type IV)	Gga.16784	ENSGALG00000015506	427964	1	451	2	1	green
GgaAffx.6177.1.S1_at	0030203 // glycosaminoglycan metabolic process // inferred from electronic annotation	0005764 // lysosome // inferred from electronic annotation	0003824 // catalytic activity // inferred from electronic annotation /// 0008449 // N-acetylglucosamine-6-sulfatase activity // inferred from electronic annotation	GNS	glucosamine (N-acetyl)-6-sulfatase (Sanfilippo disease IIID)	Gga.24203	ENSGALG00000009856	417829	0	463	1	1	green
GgaAffx.24652.1.S1_at	0005975 // carbohydrate metabolic process // inferred from electronic annotation /// 0006047 // UDP-N-acetylglucosamine metabolic process // inferred from electronic annotation /// 0009103 // lipopolysaccharide biosynthetic process // inferred from electronic annotation	0005737 // cytoplasm // inferred from electronic annotation /// 0015630 // microtubule cytoskeleton // inferred from electronic annotation	0005524 // ATP binding // inferred from electronic annotation /// 0008761 // UDP-N-acetylglucosamine 2-epimerase activity // inferred from electronic annotation /// 0016773 // phosphotransferase activity, alcohol group as acceptor // inferred from electronic annotation	GNE	glucosamine (UDP-N-acetyl)-2-epimerase/N-acetylmannosamine kinase	Gga.9568	ENSGALG00000015331	427285	1	335.107	28	1	green
GgaAffx.7631.1.S1_at	---	---	---	QSER1	glutamine and serine rich 1	Gga.25460	ENSGALG00000012030	421599	1	382.8	5	1	green
GgaAffx.74.1.S1_s_at	0005975 // carbohydrate metabolic process // inferred from electronic annotation /// 0008152 // metabolic process // inferred from electronic annotation /// 0016051 // carbohydrate biosynthetic process // inferred from electronic annotation	0005737 // cytoplasm // inferred from electronic annotation	0004360 // glutamine-fructose-6-phosphate transaminase (isomerizing) activity // inferred from electronic annotation /// 0005529 // sugar binding // inferred from electronic annotation	GFPT1	glutamine--fructose-6-phosphate transaminase 1	Gga.13536	ENSGALG00000000085	419514	1	351.4	5	1	green
GgaAffx.5529.1.S1_at	0008152 // metabolic process // inferred from electronic annotation	---	0008415 // acyltransferase activity // inferred from electronic annotation	GPAM	glycerol-3-phosphate acyltransferase, mitochondrial	Gga.21360	ENSGALG00000008795	423895	1	342.933	15	1	green
Gga.15811.2.S1_s_at	0006098 // pentose-phosphate shunt // inferred from electronic annotation /// 0008152 // metabolic process // inferred from electronic annotation /// 0055114 // oxidation reduction // inferred from electronic annotation	0005634 // nucleus // inferred from electronic annotation	0003677 // DNA binding // inferred from electronic annotation /// 0003824 // catalytic activity // inferred from electronic annotation /// 0004616 // phosphogluconate dehydrogenase (decarboxylating) activity // inferred from electronic annotation /// 0005488 // binding // inferred from electronic annotation /// 0016491 // oxidoreductase activity // inferred from electronic annotation /// 0050662 …	GLYR1	glyoxylate reductase 1 homolog (Arabidopsis)	Gga.41977	ENSGALG00000001827	426988	1	356.733	15	1	green
Gga.10309.2.S1_s_at	0007165 // signal transduction // inferred from electronic annotation /// 0051056 // regulation of small GTPase mediated signal transduction // inferred from electronic annotation	0005622 // intracellular // inferred from electronic annotation	0005096 // GTPase activator activity // inferred from electronic annotation	GAPVD1	GTPase activating protein and VPS9 domains 1	Gga.35476	ENSGALG00000000993	417095	0.989011	316.571	14	1	green
Gga.10622.1.S1_at	0007186 // G-protein coupled receptor protein signaling pathway // inferred from electronic annotation	---	0004871 // signal transducer activity // inferred from electronic annotation /// 0005525 // GTP binding // inferred from electronic annotation /// 0019001 // guanyl nucleotide binding // inferred from electronic annotation	GNA13	guanine nucleotide binding protein (G protein), alpha 13	Gga.10622	ENSGALG00000004109	417434	1	424	2	1	green
[truncated: 1,357 more rows]

## Sheet: Hubs
The nodes of the network sorted in hub order. The second last column "NumberOfEdges" represents the number of connections per node. The top most genes are the major hubs in the chicken network.
[truncated: 134 more rows]

## Sheet: brownClusters
DAVID clustrering of GO terms associeted with genes from the BROWN module number 2
[truncated: 468 more rows]

## Sheet: brownGO
	DAVID GO analysis of genes from the BROWN module number 2
[truncated: 253 more rows]

## Sheet: cyanClusters
DAVID clustrering of GO terms associeted with genes from the CYAN module number 15
[truncated: 81 more rows]

[truncated: 20 more sheets: cyanGO, GreenGO, GreenClust, GreenyellowClust, GreenyellowGO, LightcyanGO, LightcyanClust, PinkGO, PinkClust, purple_all, Red_all, Salmon_all, TAnGO, TanClust, Pink_and_tan_merged, turquoise_all, YellowGO, YellowClust, CloverTFBS, Motifs]
